# Supplementary material for: Reference genome of the bicolored carpenter ant, Camponotus vicinus
Source: J Hered. 2023 Sep 26;115(1):120–9. doi: 10.1093/jhered/esad055 (PMC10838126; doi:10.1093/jhered/esad055)
Supplement: esad055_suppl_Supplementary_Tables_S2 [file esad055_suppl_supplementary_tables_s2.xlsx]

## Sheet: Chromosomes
Species	Assembly	Chromosome number	Size_bp	Percent	Cummulative	SUM
Camponotus floridanus	Cflo_v7.5	scaffold1	10163455	3.57857	3.57857	284009182
Camponotus floridanus	Cflo_v7.5	scaffold3	7565888	2.66396	6.24252
Camponotus floridanus	Cflo_v7.5	scaffold2	7555044	2.66014	8.90267
Camponotus floridanus	Cflo_v7.5	scaffold4	4899150	1.725	10.6277
Camponotus floridanus	Cflo_v7.5	scaffold5	4581408	1.61312	12.2408
Camponotus floridanus	Cflo_v7.5	scaffold6	4458663	1.5699	13.8107
Camponotus floridanus	Cflo_v7.5	scaffold7	4397941	1.54852	15.3592
Camponotus floridanus	Cflo_v7.5	scaffold24	4092088	1.44083	16.8
Camponotus floridanus	Cflo_v7.5	scaffold8	4084953	1.43832	18.2384
Camponotus floridanus	Cflo_v7.5	scaffold16	3939097	1.38696	19.6253
Camponotus floridanus	Cflo_v7.5	scaffold9	3752758	1.32135	20.9467
Camponotus floridanus	Cflo_v7.5	scaffold18	3483605	1.22658	22.1732
Camponotus floridanus	Cflo_v7.5	scaffold11	3431012	1.20806	23.3813
Camponotus floridanus	Cflo_v7.5	scaffold10	3416552	1.20297	24.5843
Camponotus floridanus	Cflo_v7.5	scaffold12	3396462	1.1959	25.7802
Camponotus floridanus	Cflo_v7.5	scaffold28	2877510	1.01317	26.7934
Camponotus floridanus	Cflo_v7.5	scaffold17	2811994	0.990107	27.7835
Camponotus floridanus	Cflo_v7.5	scaffold13	2799599	0.985742	28.7692
Camponotus floridanus	Cflo_v7.5	scaffold14	2774045	0.976745	29.7459
Camponotus floridanus	Cflo_v7.5	scaffold15	2646202	0.931731	30.6777
Camponotus floridanus	Cflo_v7.5	scaffold19	2598536	0.914948	31.5926
Camponotus floridanus	Cflo_v7.5	scaffold20	2583128	0.909523	32.5021
Camponotus floridanus	Cflo_v7.5	scaffold21	2337971	0.823203	33.3254
Camponotus floridanus	Cflo_v7.5	scaffold22	2311099	0.813741	34.1391
Camponotus floridanus	Cflo_v7.5	scaffold23	2292101	0.807052	34.9461
Camponotus floridanus	Cflo_v7.5	scaffold36	2277973	0.802077	35.7482
Camponotus floridanus	Cflo_v7.5	scaffold25	2199574	0.774473	36.5227
Camponotus floridanus	Cflo_v7.5	scaffold26	2058644	0.724851	37.2475
Camponotus floridanus	Cflo_v7.5	scaffold27	2051055	0.722179	37.9697
Camponotus floridanus	Cflo_v7.5	scaffold43	1958798	0.689695	38.6594
Camponotus floridanus	Cflo_v7.5	scaffold29	1950968	0.686938	39.3464
Camponotus floridanus	Cflo_v7.5	scaffold30	1937844	0.682317	40.0287
Camponotus floridanus	Cflo_v7.5	scaffold31	1914619	0.67414	40.7028
Camponotus floridanus	Cflo_v7.5	scaffold33	1896374	0.667716	41.3705
Camponotus floridanus	Cflo_v7.5	scaffold32	1896172	0.667645	42.0382
Camponotus floridanus	Cflo_v7.5	scaffold34	1891823	0.666113	42.7043
Camponotus floridanus	Cflo_v7.5	scaffold35	1841975	0.648562	43.3529
Camponotus floridanus	Cflo_v7.5	scaffold37	1801660	0.634367	43.9872
Camponotus floridanus	Cflo_v7.5	scaffold38	1776895	0.625647	44.6129
Camponotus floridanus	Cflo_v7.5	scaffold39	1742190	0.613427	45.2263
Camponotus floridanus	Cflo_v7.5	scaffold40	1735296	0.611	45.8373
Camponotus floridanus	Cflo_v7.5	scaffold41	1707861	0.60134	46.4386
Camponotus floridanus	Cflo_v7.5	scaffold42	1690291	0.595154	47.0338
Camponotus floridanus	Cflo_v7.5	scaffold44	1628188	0.573287	47.6071
Camponotus floridanus	Cflo_v7.5	scaffold45	1627240	0.572953	48.18
Camponotus floridanus	Cflo_v7.5	scaffold46	1619911	0.570373	48.7504
Camponotus floridanus	Cflo_v7.5	scaffold47	1595274	0.561698	49.3121
Camponotus floridanus	Cflo_v7.5	scaffold48	1585910	0.558401	49.8705
Camponotus floridanus	Cflo_v7.5	scaffold49	1585631	0.558303	50.4288
Camponotus floridanus	Cflo_v7.5	scaffold50	1572804	0.553786	50.9826
Camponotus floridanus	Cflo_v7.5	scaffold51	1547605	0.544914	51.5275
Camponotus floridanus	Cflo_v7.5	scaffold52	1494209	0.526113	52.0536
Camponotus floridanus	Cflo_v7.5	scaffold53	1420510	0.500163	52.5538
Camponotus floridanus	Cflo_v7.5	scaffold55	1385820	0.487949	53.0417
Camponotus floridanus	Cflo_v7.5	scaffold54	1385449	0.487818	53.5295
Camponotus floridanus	Cflo_v7.5	scaffold57	1299175	0.457441	53.987
Camponotus floridanus	Cflo_v7.5	scaffold56	1296698	0.456569	54.4436
Camponotus floridanus	Cflo_v7.5	scaffold67	1282417	0.451541	54.8951
Camponotus floridanus	Cflo_v7.5	scaffold134	1264781	0.445331	55.3404
Camponotus floridanus	Cflo_v7.5	scaffold58	1258806	0.443227	55.7837
Camponotus floridanus	Cflo_v7.5	scaffold59	1258335	0.443061	56.2267
Camponotus floridanus	Cflo_v7.5	scaffold60	1225609	0.431539	56.6583
Camponotus floridanus	Cflo_v7.5	scaffold61	1211423	0.426544	57.0848
Camponotus floridanus	Cflo_v7.5	scaffold62	1207552	0.425181	57.51
Camponotus floridanus	Cflo_v7.5	scaffold63	1158857	0.408035	57.918
Camponotus floridanus	Cflo_v7.5	scaffold64	1147708	0.404109	58.3221
Camponotus floridanus	Cflo_v7.5	scaffold65	1143736	0.402711	58.7248
Camponotus floridanus	Cflo_v7.5	scaffold66	1142144	0.40215	59.127
Camponotus floridanus	Cflo_v7.5	scaffold69	1138316	0.400803	59.5278
Camponotus floridanus	Cflo_v7.5	scaffold68	1123027	0.395419	59.9232
Camponotus floridanus	Cflo_v7.5	scaffold70	1115844	0.39289	60.3161
Camponotus floridanus	Cflo_v7.5	scaffold71	1113438	0.392043	60.7081
Camponotus floridanus	Cflo_v7.5	scaffold72	1103138	0.388416	61.0966
Camponotus floridanus	Cflo_v7.5	scaffold73	1039339	0.365953	61.4625
Camponotus floridanus	Cflo_v7.5	scaffold74	1024888	0.360864	61.8234
Camponotus floridanus	Cflo_v7.5	scaffold75	1013524	0.356863	62.1802
Camponotus floridanus	Cflo_v7.5	scaffold76	1010419	0.35577	62.536
Camponotus floridanus	Cflo_v7.5	scaffold77	1001730	0.35271	62.8887
Camponotus floridanus	Cflo_v7.5	scaffold78	994522	0.350172	63.2389
Camponotus floridanus	Cflo_v7.5	scaffold99	993929	0.349964	63.5889
Camponotus floridanus	Cflo_v7.5	scaffold79	987869	0.34783	63.9367
Camponotus floridanus	Cflo_v7.5	scaffold93	959667	0.3379	64.2746
Camponotus floridanus	Cflo_v7.5	scaffold122	959361	0.337792	64.6124
Camponotus floridanus	Cflo_v7.5	scaffold82	943652	0.332261	64.9446
Camponotus floridanus	Cflo_v7.5	scaffold80	936971	0.329909	65.2745
Camponotus floridanus	Cflo_v7.5	scaffold85	923287	0.325091	65.5996
Camponotus floridanus	Cflo_v7.5	scaffold81	900990	0.31724	65.9169
Camponotus floridanus	Cflo_v7.5	scaffold83	898733	0.316445	66.2333
Camponotus floridanus	Cflo_v7.5	scaffold84	894258	0.314869	66.5482
Camponotus floridanus	Cflo_v7.5	scaffold89	893661	0.314659	66.8628
Camponotus floridanus	Cflo_v7.5	scaffold86	868121	0.305667	67.1685
Camponotus floridanus	Cflo_v7.5	scaffold87	866147	0.304971	67.4735
Camponotus floridanus	Cflo_v7.5	scaffold88	861138	0.303208	67.7767
Camponotus floridanus	Cflo_v7.5	scaffold90	842886	0.296781	68.0735
Camponotus floridanus	Cflo_v7.5	scaffold132	837030	0.294719	68.3682
Camponotus floridanus	Cflo_v7.5	scaffold91	825686	0.290725	68.6589
Camponotus floridanus	Cflo_v7.5	scaffold95	822955	0.289764	68.9487
Camponotus floridanus	Cflo_v7.5	scaffold92	820606	0.288936	69.2376
Camponotus floridanus	Cflo_v7.5	scaffold94	808688	0.28474	69.5224
Camponotus floridanus	Cflo_v7.5	scaffold96	770038	0.271131	69.7935
Camponotus floridanus	Cflo_v7.5	scaffold97	760948	0.267931	70.0614
Camponotus floridanus	Cflo_v7.5	scaffold98	742836	0.261554	70.323
Camponotus floridanus	Cflo_v7.5	scaffold142	740884	0.260866	70.5838
Camponotus floridanus	Cflo_v7.5	scaffold101	709936	0.249969	70.8338
Camponotus floridanus	Cflo_v7.5	scaffold100	708549	0.249481	71.0833
Camponotus floridanus	Cflo_v7.5	scaffold102	704684	0.24812	71.3314
Camponotus floridanus	Cflo_v7.5	scaffold103	697225	0.245494	71.5769
Camponotus floridanus	Cflo_v7.5	scaffold152	695518	0.244893	71.8218
Camponotus floridanus	Cflo_v7.5	scaffold104	694454	0.244518	72.0663
Camponotus floridanus	Cflo_v7.5	scaffold105	693609	0.244221	72.3105
Camponotus floridanus	Cflo_v7.5	scaffold106	688263	0.242338	72.5529
Camponotus floridanus	Cflo_v7.5	scaffold109	686326	0.241656	72.7945
Camponotus floridanus	Cflo_v7.5	scaffold107	683282	0.240584	73.0351
Camponotus floridanus	Cflo_v7.5	scaffold108	682721	0.240387	73.2755
Camponotus floridanus	Cflo_v7.5	scaffold111	657347	0.231453	73.507
Camponotus floridanus	Cflo_v7.5	scaffold110	656768	0.231249	73.7382
Camponotus floridanus	Cflo_v7.5	scaffold112	647483	0.22798	73.9662
Camponotus floridanus	Cflo_v7.5	scaffold113	642243	0.226135	74.1923
Camponotus floridanus	Cflo_v7.5	scaffold114	627324	0.220882	74.4132
Camponotus floridanus	Cflo_v7.5	scaffold115	622674	0.219244	74.6324
Camponotus floridanus	Cflo_v7.5	scaffold116	621213	0.21873	74.8512
Camponotus floridanus	Cflo_v7.5	scaffold118	620780	0.218577	75.0698
Camponotus floridanus	Cflo_v7.5	scaffold171	612136	0.215534	75.2853
Camponotus floridanus	Cflo_v7.5	scaffold117	589061	0.207409	75.4927
Camponotus floridanus	Cflo_v7.5	scaffold119	566630	0.199511	75.6922
Camponotus floridanus	Cflo_v7.5	scaffold147	550522	0.19384	75.886
Camponotus floridanus	Cflo_v7.5	scaffold120	549855	0.193605	76.0797
Camponotus floridanus	Cflo_v7.5	scaffold121	546137	0.192296	76.2719
Camponotus floridanus	Cflo_v7.5	scaffold123	533715	0.187922	76.4599
Camponotus floridanus	Cflo_v7.5	scaffold135	526386	0.185341	76.6452
Camponotus floridanus	Cflo_v7.5	scaffold124	523173	0.18421	76.8294
Camponotus floridanus	Cflo_v7.5	scaffold125	521558	0.183641	77.0131
Camponotus floridanus	Cflo_v7.5	scaffold126	519335	0.182859	77.1959
Camponotus floridanus	Cflo_v7.5	scaffold127	517769	0.182307	77.3782
Camponotus floridanus	Cflo_v7.5	scaffold153	514885	0.181292	77.5595
Camponotus floridanus	Cflo_v7.5	scaffold250	510160	0.179628	77.7391
Camponotus floridanus	Cflo_v7.5	scaffold128	498404	0.175489	77.9146
Camponotus floridanus	Cflo_v7.5	scaffold129	498324	0.175461	78.0901
Camponotus floridanus	Cflo_v7.5	scaffold130	483217	0.170141	78.2602
Camponotus floridanus	Cflo_v7.5	scaffold131	480935	0.169338	78.4296
Camponotus floridanus	Cflo_v7.5	scaffold133	461608	0.162533	78.5921
Camponotus floridanus	Cflo_v7.5	scaffold136	454985	0.160201	78.7523
Camponotus floridanus	Cflo_v7.5	scaffold138	444769	0.156604	78.9089
Camponotus floridanus	Cflo_v7.5	scaffold139	444735	0.156592	79.0655
Camponotus floridanus	Cflo_v7.5	scaffold137	444223	0.156411	79.2219
Camponotus floridanus	Cflo_v7.5	scaffold146	443521	0.156164	79.3781
Camponotus floridanus	Cflo_v7.5	scaffold140	443452	0.15614	79.5342
Camponotus floridanus	Cflo_v7.5	scaffold141	442542	0.15582	79.69
Camponotus floridanus	Cflo_v7.5	scaffold143	436570	0.153717	79.8438
Camponotus floridanus	Cflo_v7.5	scaffold167	424040	0.149305	79.9931
Camponotus floridanus	Cflo_v7.5	scaffold144	420666	0.148117	80.1412
Camponotus floridanus	Cflo_v7.5	scaffold145	419063	0.147553	80.2887
Camponotus floridanus	Cflo_v7.5	scaffold148	412251	0.145154	80.4339
Camponotus floridanus	Cflo_v7.5	scaffold149	411393	0.144852	80.5787
Camponotus floridanus	Cflo_v7.5	scaffold150	410856	0.144663	80.7234
Camponotus floridanus	Cflo_v7.5	scaffold151	409884	0.144321	80.8677
Camponotus floridanus	Cflo_v7.5	scaffold205	400021	0.140848	81.0086
Camponotus floridanus	Cflo_v7.5	scaffold154	399239	0.140573	81.1491
Camponotus floridanus	Cflo_v7.5	scaffold155	395756	0.139346	81.2885
Camponotus floridanus	Cflo_v7.5	scaffold156	392901	0.138341	81.4268
Camponotus floridanus	Cflo_v7.5	scaffold157	390286	0.13742	81.5642
Camponotus floridanus	Cflo_v7.5	scaffold158	389599	0.137178	81.7014
Camponotus floridanus	Cflo_v7.5	scaffold159	387024	0.136272	81.8377
Camponotus floridanus	Cflo_v7.5	scaffold160	386861	0.136214	81.9739
Camponotus floridanus	Cflo_v7.5	scaffold161	382863	0.134807	82.1087
Camponotus floridanus	Cflo_v7.5	scaffold162	382670	0.134739	82.2435
Camponotus floridanus	Cflo_v7.5	scaffold163	377882	0.133053	82.3765
Camponotus floridanus	Cflo_v7.5	scaffold164	376882	0.132701	82.5092
Camponotus floridanus	Cflo_v7.5	scaffold209	376650	0.132619	82.6418
Camponotus floridanus	Cflo_v7.5	scaffold165	372658	0.131213	82.773
Camponotus floridanus	Cflo_v7.5	scaffold166	370700	0.130524	82.9036
Camponotus floridanus	Cflo_v7.5	scaffold168	360442	0.126912	83.0305
Camponotus floridanus	Cflo_v7.5	scaffold169	358294	0.126156	83.1566
Camponotus floridanus	Cflo_v7.5	scaffold170	357669	0.125936	83.2826
Camponotus floridanus	Cflo_v7.5	scaffold172	355861	0.125299	83.4079
Camponotus floridanus	Cflo_v7.5	scaffold173	355475	0.125163	83.533
Camponotus floridanus	Cflo_v7.5	scaffold174	353248	0.124379	83.6574
Camponotus floridanus	Cflo_v7.5	scaffold184	351055	0.123607	83.781
Camponotus floridanus	Cflo_v7.5	scaffold175	343456	0.120931	83.902
Camponotus floridanus	Cflo_v7.5	scaffold176	342008	0.120421	84.0224
Camponotus floridanus	Cflo_v7.5	scaffold189	340720	0.119968	84.1423
Camponotus floridanus	Cflo_v7.5	scaffold177	340687	0.119956	84.2623
Camponotus floridanus	Cflo_v7.5	scaffold178	340165	0.119773	84.3821
Camponotus floridanus	Cflo_v7.5	scaffold180	339092	0.119395	84.5015
Camponotus floridanus	Cflo_v7.5	scaffold179	337430	0.11881	84.6203
Camponotus floridanus	Cflo_v7.5	scaffold181	335613	0.11817	84.7384
Camponotus floridanus	Cflo_v7.5	scaffold182	335456	0.118114	84.8566
Camponotus floridanus	Cflo_v7.5	scaffold183	335320	0.118067	84.9746
Camponotus floridanus	Cflo_v7.5	scaffold218	330395	0.116333	85.091
Camponotus floridanus	Cflo_v7.5	scaffold186	327715	0.115389	85.2063
Camponotus floridanus	Cflo_v7.5	scaffold185	327075	0.115164	85.3215
Camponotus floridanus	Cflo_v7.5	scaffold187	326199	0.114855	85.4364
Camponotus floridanus	Cflo_v7.5	scaffold188	320950	0.113007	85.5494
Camponotus floridanus	Cflo_v7.5	scaffold257	320757	0.112939	85.6623
Camponotus floridanus	Cflo_v7.5	scaffold190	314562	0.110758	85.7731
Camponotus floridanus	Cflo_v7.5	scaffold191	310286	0.109252	85.8823
Camponotus floridanus	Cflo_v7.5	scaffold192	302748	0.106598	85.9889
Camponotus floridanus	Cflo_v7.5	scaffold193	302610	0.106549	86.0955
Camponotus floridanus	Cflo_v7.5	scaffold194	300983	0.105977	86.2014
Camponotus floridanus	Cflo_v7.5	scaffold236	298943	0.105258	86.3067
Camponotus floridanus	Cflo_v7.5	scaffold195	297076	0.104601	86.4113
Camponotus floridanus	Cflo_v7.5	scaffold196	295516	0.104052	86.5154
Camponotus floridanus	Cflo_v7.5	scaffold197	295154	0.103924	86.6193
Camponotus floridanus	Cflo_v7.5	scaffold198	293147	0.103217	86.7225
Camponotus floridanus	Cflo_v7.5	scaffold199	284649	0.100225	86.8227
Camponotus floridanus	Cflo_v7.5	scaffold200	280361	0.0987155	86.9214
Camponotus floridanus	Cflo_v7.5	scaffold201	277611	0.0977472	87.0192
Camponotus floridanus	Cflo_v7.5	scaffold202	274430	0.0966272	87.1158
Camponotus floridanus	Cflo_v7.5	scaffold203	273335	0.0962416	87.2121
Camponotus floridanus	Cflo_v7.5	scaffold204	269399	0.0948557	87.3069
Camponotus floridanus	Cflo_v7.5	scaffold206	265313	0.0934171	87.4003
Camponotus floridanus	Cflo_v7.5	scaffold207	264962	0.0932935	87.4936
Camponotus floridanus	Cflo_v7.5	scaffold208	261997	0.0922495	87.5859
Camponotus floridanus	Cflo_v7.5	scaffold210	260635	0.0917699	87.6776
Camponotus floridanus	Cflo_v7.5	scaffold211	259761	0.0914622	87.7691
Camponotus floridanus	Cflo_v7.5	scaffold212	257294	0.0905935	87.8597
Camponotus floridanus	Cflo_v7.5	scaffold221	257225	0.0905693	87.9503
Camponotus floridanus	Cflo_v7.5	scaffold213	253924	0.089407	88.0397
Camponotus floridanus	Cflo_v7.5	scaffold214	253802	0.089364	88.129
Camponotus floridanus	Cflo_v7.5	scaffold310	253361	0.0892087	88.2182
Camponotus floridanus	Cflo_v7.5	scaffold279	253306	0.0891894	88.3074
Camponotus floridanus	Cflo_v7.5	scaffold215	251701	0.0886242	88.3961
Camponotus floridanus	Cflo_v7.5	scaffold216	251149	0.0884299	88.4845
Camponotus floridanus	Cflo_v7.5	scaffold232	241681	0.0850962	88.5696
Camponotus floridanus	Cflo_v7.5	scaffold217	240752	0.0847691	88.6544
Camponotus floridanus	Cflo_v7.5	scaffold235	237430	0.0835994	88.738
Camponotus floridanus	Cflo_v7.5	scaffold220	235686	0.0829853	88.8209
Camponotus floridanus	Cflo_v7.5	scaffold219	235377	0.0828765	88.9038
Camponotus floridanus	Cflo_v7.5	scaffold240	227626	0.0801474	88.984
Camponotus floridanus	Cflo_v7.5	scaffold222	226319	0.0796872	89.0636
Camponotus floridanus	Cflo_v7.5	scaffold223	223770	0.0787897	89.1424
Camponotus floridanus	Cflo_v7.5	scaffold224	222916	0.078489	89.2209
Camponotus floridanus	Cflo_v7.5	scaffold275	221788	0.0780918	89.299
Camponotus floridanus	Cflo_v7.5	scaffold225	221508	0.0779933	89.377
Camponotus floridanus	Cflo_v7.5	scaffold226	221495	0.0779887	89.455
Camponotus floridanus	Cflo_v7.5	scaffold227	218729	0.0770148	89.532
Camponotus floridanus	Cflo_v7.5	scaffold228	218147	0.0768098	89.6088
Camponotus floridanus	Cflo_v7.5	scaffold229	217331	0.0765225	89.6853
Camponotus floridanus	Cflo_v7.5	scaffold246	216395	0.076193	89.7615
Camponotus floridanus	Cflo_v7.5	scaffold230	214432	0.0755018	89.837
Camponotus floridanus	Cflo_v7.5	scaffold231	212975	0.0749888	89.912
Camponotus floridanus	Cflo_v7.5	scaffold233	211254	0.0743828	89.9864
Camponotus floridanus	Cflo_v7.5	scaffold234	211219	0.0743705	90.0608
Camponotus floridanus	Cflo_v7.5	scaffold267	210691	0.0741846	90.135
Camponotus floridanus	Cflo_v7.5	scaffold261	207814	0.0731716	90.2081
Camponotus floridanus	Cflo_v7.5	scaffold237	204719	0.0720818	90.2802
Camponotus floridanus	Cflo_v7.5	scaffold238	204519	0.0720114	90.3522
Camponotus floridanus	Cflo_v7.5	scaffold239	203170	0.0715364	90.4238
Camponotus floridanus	Cflo_v7.5	scaffold289	202894	0.0714392	90.4952
Camponotus floridanus	Cflo_v7.5	scaffold285	201596	0.0709822	90.5662
Camponotus floridanus	Cflo_v7.5	scaffold241	200049	0.0704375	90.6366
Camponotus floridanus	Cflo_v7.5	scaffold242	199802	0.0703505	90.707
Camponotus floridanus	Cflo_v7.5	scaffold243	198893	0.0700305	90.777
Camponotus floridanus	Cflo_v7.5	scaffold244	198608	0.0699301	90.8469
Camponotus floridanus	Cflo_v7.5	scaffold245	198119	0.069758	90.9167
Camponotus floridanus	Cflo_v7.5	scaffold298	197876	0.0696724	90.9864
Camponotus floridanus	Cflo_v7.5	scaffold247	195067	0.0686833	91.0551
Camponotus floridanus	Cflo_v7.5	scaffold248	194740	0.0685682	91.1236
Camponotus floridanus	Cflo_v7.5	scaffold323	194716	0.0685598	91.1922
Camponotus floridanus	Cflo_v7.5	scaffold249	190759	0.0671665	91.2593
Camponotus floridanus	Cflo_v7.5	scaffold251	187027	0.0658524	91.3252
Camponotus floridanus	Cflo_v7.5	scaffold252	186294	0.0655944	91.3908
Camponotus floridanus	Cflo_v7.5	scaffold253	185422	0.0652873	91.4561
Camponotus floridanus	Cflo_v7.5	scaffold254	183952	0.0647697	91.5209
Camponotus floridanus	Cflo_v7.5	scaffold255	182534	0.0642705	91.5851
Camponotus floridanus	Cflo_v7.5	scaffold256	182133	0.0641293	91.6493
Camponotus floridanus	Cflo_v7.5	scaffold258	180926	0.0637043	91.713
Camponotus floridanus	Cflo_v7.5	scaffold259	180320	0.0634909	91.7764
Camponotus floridanus	Cflo_v7.5	scaffold260	179912	0.0633472	91.8398
Camponotus floridanus	Cflo_v7.5	scaffold262	179442	0.0631818	91.903
Camponotus floridanus	Cflo_v7.5	scaffold263	177943	0.062654	91.9656
Camponotus floridanus	Cflo_v7.5	scaffold348	177357	0.0624476	92.0281
Camponotus floridanus	Cflo_v7.5	scaffold264	176195	0.0620385	92.0901
Camponotus floridanus	Cflo_v7.5	scaffold265	176172	0.0620304	92.1521
Camponotus floridanus	Cflo_v7.5	scaffold266	175796	0.061898	92.214
Camponotus floridanus	Cflo_v7.5	scaffold268	168016	0.0591587	92.2732
Camponotus floridanus	Cflo_v7.5	scaffold269	167621	0.0590196	92.3322
Camponotus floridanus	Cflo_v7.5	scaffold270	167551	0.0589949	92.3912
Camponotus floridanus	Cflo_v7.5	scaffold271	166134	0.058496	92.4497
Camponotus floridanus	Cflo_v7.5	scaffold309	165329	0.0582126	92.5079
Camponotus floridanus	Cflo_v7.5	scaffold272	164852	0.0580446	92.566
Camponotus floridanus	Cflo_v7.5	scaffold273	164588	0.0579516	92.6239
Camponotus floridanus	Cflo_v7.5	scaffold354	163429	0.0575436	92.6815
Camponotus floridanus	Cflo_v7.5	scaffold274	162182	0.0571045	92.7386
Camponotus floridanus	Cflo_v7.5	scaffold311	161742	0.0569496	92.7955
Camponotus floridanus	Cflo_v7.5	scaffold276	159268	0.0560785	92.8516
Camponotus floridanus	Cflo_v7.5	scaffold277	159182	0.0560482	92.9076
Camponotus floridanus	Cflo_v7.5	scaffold365	157643	0.0555063	92.9632
Camponotus floridanus	Cflo_v7.5	scaffold278	157522	0.0554637	93.0186
Camponotus floridanus	Cflo_v7.5	scaffold280	156696	0.0551729	93.0738
Camponotus floridanus	Cflo_v7.5	scaffold281	153332	0.0539884	93.1278
Camponotus floridanus	Cflo_v7.5	scaffold282	149505	0.0526409	93.1804
Camponotus floridanus	Cflo_v7.5	scaffold283	147642	0.0519849	93.2324
Camponotus floridanus	Cflo_v7.5	scaffold284	145706	0.0513033	93.2837
Camponotus floridanus	Cflo_v7.5	scaffold286	144079	0.0507304	93.3344
Camponotus floridanus	Cflo_v7.5	scaffold287	143307	0.0504586	93.3849
Camponotus floridanus	Cflo_v7.5	scaffold288	143120	0.0503927	93.4353
Camponotus floridanus	Cflo_v7.5	scaffold290	139266	0.0490357	93.4843
Camponotus floridanus	Cflo_v7.5	scaffold291	136455	0.048046	93.5324
Camponotus floridanus	Cflo_v7.5	scaffold292	136163	0.0479432	93.5803
Camponotus floridanus	Cflo_v7.5	scaffold293	134775	0.0474545	93.6278
Camponotus floridanus	Cflo_v7.5	scaffold294	134603	0.0473939	93.6752
Camponotus floridanus	Cflo_v7.5	scaffold295	133261	0.0469214	93.7221
Camponotus floridanus	Cflo_v7.5	scaffold296	132085	0.0465073	93.7686
Camponotus floridanus	Cflo_v7.5	scaffold297	129926	0.0457471	93.8143
Camponotus floridanus	Cflo_v7.5	scaffold299	128998	0.0454204	93.8598
Camponotus floridanus	Cflo_v7.5	scaffold300	128046	0.0450852	93.9048
Camponotus floridanus	Cflo_v7.5	scaffold301	126900	0.0446817	93.9495
Camponotus floridanus	Cflo_v7.5	scaffold302	126252	0.0444535	93.994
Camponotus floridanus	Cflo_v7.5	scaffold303	125602	0.0442246	94.0382
Camponotus floridanus	Cflo_v7.5	scaffold304	121325	0.0427187	94.0809
Camponotus floridanus	Cflo_v7.5	scaffold305	120563	0.0424504	94.1234
Camponotus floridanus	Cflo_v7.5	scaffold306	120408	0.0423958	94.1658
Camponotus floridanus	Cflo_v7.5	scaffold308	120116	0.042293	94.2081
Camponotus floridanus	Cflo_v7.5	scaffold307	120113	0.0422919	94.2504
Camponotus floridanus	Cflo_v7.5	scaffold312	117328	0.0413113	94.2917
Camponotus floridanus	Cflo_v7.5	scaffold313	117270	0.0412909	94.333
Camponotus floridanus	Cflo_v7.5	scaffold314	117255	0.0412856	94.3742
Camponotus floridanus	Cflo_v7.5	scaffold315	116311	0.0409533	94.4152
Camponotus floridanus	Cflo_v7.5	scaffold316	116277	0.0409413	94.4561
Camponotus floridanus	Cflo_v7.5	scaffold317	116061	0.0408652	94.497
Camponotus floridanus	Cflo_v7.5	scaffold318	115850	0.0407909	94.5378
Camponotus floridanus	Cflo_v7.5	scaffold319	113710	0.0400374	94.5778
Camponotus floridanus	Cflo_v7.5	scaffold320	111623	0.0393026	94.6171
Camponotus floridanus	Cflo_v7.5	scaffold321	111353	0.0392075	94.6563
Camponotus floridanus	Cflo_v7.5	scaffold322	109006	0.0383812	94.6947
Camponotus floridanus	Cflo_v7.5	scaffold324	107910	0.0379953	94.7327
Camponotus floridanus	Cflo_v7.5	scaffold325	106790	0.0376009	94.7703
Camponotus floridanus	Cflo_v7.5	scaffold326	106195	0.0373914	94.8077
Camponotus floridanus	Cflo_v7.5	scaffold327	105956	0.0373072	94.845
Camponotus floridanus	Cflo_v7.5	scaffold328	105462	0.0371333	94.8821
Camponotus floridanus	Cflo_v7.5	scaffold329	105107	0.0370083	94.9192
Camponotus floridanus	Cflo_v7.5	scaffold370	104771	0.03689	94.956
Camponotus floridanus	Cflo_v7.5	scaffold330	104641	0.0368442	94.9929
Camponotus floridanus	Cflo_v7.5	scaffold331	104379	0.036752	95.0296
Camponotus floridanus	Cflo_v7.5	scaffold332	103968	0.0366073	95.0662
Camponotus floridanus	Cflo_v7.5	scaffold333	103295	0.0363703	95.1026
Camponotus floridanus	Cflo_v7.5	scaffold334	102624	0.036134	95.1388
Camponotus floridanus	Cflo_v7.5	scaffold335	101888	0.0358749	95.1746
Camponotus floridanus	Cflo_v7.5	scaffold336	101262	0.0356545	95.2103
Camponotus floridanus	Cflo_v7.5	scaffold337	100697	0.0354555	95.2457
Camponotus floridanus	Cflo_v7.5	scaffold338	100460	0.0353721	95.2811
Camponotus floridanus	Cflo_v7.5	scaffold339	99786	0.0351348	95.3162
Camponotus floridanus	Cflo_v7.5	scaffold341	99370	0.0349883	95.3512
Camponotus floridanus	Cflo_v7.5	scaffold340	99357	0.0349837	95.3862
Camponotus floridanus	Cflo_v7.5	scaffold342	98942	0.0348376	95.4211
Camponotus floridanus	Cflo_v7.5	scaffold344	97939	0.0344844	95.4555
Camponotus floridanus	Cflo_v7.5	scaffold343	97578	0.0343573	95.4899
Camponotus floridanus	Cflo_v7.5	scaffold345	97284	0.0342538	95.5242
Camponotus floridanus	Cflo_v7.5	scaffold346	96453	0.0339612	95.5581
Camponotus floridanus	Cflo_v7.5	scaffold437	96382	0.0339362	95.592
Camponotus floridanus	Cflo_v7.5	scaffold347	95128	0.0334947	95.6255
Camponotus floridanus	Cflo_v7.5	scaffold349	93863	0.0330493	95.6586
Camponotus floridanus	Cflo_v7.5	scaffold350	93049	0.0327627	95.6914
Camponotus floridanus	Cflo_v7.5	scaffold351	92708	0.0326426	95.724
Camponotus floridanus	Cflo_v7.5	scaffold352	91536	0.0322299	95.7562
Camponotus floridanus	Cflo_v7.5	scaffold353	91397	0.032181	95.7884
Camponotus floridanus	Cflo_v7.5	scaffold463	91081	0.0320697	95.8205
Camponotus floridanus	Cflo_v7.5	scaffold420	90815	0.0319761	95.8525
Camponotus floridanus	Cflo_v7.5	scaffold355	90242	0.0317743	95.8842
Camponotus floridanus	Cflo_v7.5	scaffold356	89298	0.0314419	95.9157
Camponotus floridanus	Cflo_v7.5	scaffold357	88390	0.0311222	95.9468
Camponotus floridanus	Cflo_v7.5	scaffold358	88268	0.0310793	95.9779
Camponotus floridanus	Cflo_v7.5	scaffold361	87860	0.0309356	96.0088
Camponotus floridanus	Cflo_v7.5	scaffold362	87625	0.0308529	96.0397
Camponotus floridanus	Cflo_v7.5	scaffold363	87178	0.0306955	96.0704
Camponotus floridanus	Cflo_v7.5	scaffold364	87003	0.0306339	96.101
Camponotus floridanus	Cflo_v7.5	scaffold366	85973	0.0302712	96.1313
Camponotus floridanus	Cflo_v7.5	scaffold360	85915	0.0302508	96.1615
Camponotus floridanus	Cflo_v7.5	scaffold367	85239	0.0300128	96.1915
Camponotus floridanus	Cflo_v7.5	scaffold368	85139	0.0299776	96.2215
Camponotus floridanus	Cflo_v7.5	scaffold369	84397	0.0297163	96.2512
Camponotus floridanus	Cflo_v7.5	scaffold371	83664	0.0294582	96.2807
Camponotus floridanus	Cflo_v7.5	scaffold359	83456	0.029385	96.3101
Camponotus floridanus	Cflo_v7.5	scaffold372	82914	0.0291941	96.3393
Camponotus floridanus	Cflo_v7.5	scaffold373	82864	0.0291765	96.3684
Camponotus floridanus	Cflo_v7.5	scaffold456	82385	0.0290079	96.3974
Camponotus floridanus	Cflo_v7.5	scaffold374	82252	0.028961	96.4264
Camponotus floridanus	Cflo_v7.5	scaffold375	81208	0.0285934	96.455
Camponotus floridanus	Cflo_v7.5	scaffold377	79628	0.0280371	96.483
Camponotus floridanus	Cflo_v7.5	scaffold376	79618	0.0280336	96.5111
Camponotus floridanus	Cflo_v7.5	scaffold378	78555	0.0276593	96.5387
Camponotus floridanus	Cflo_v7.5	scaffold379	78479	0.0276326	96.5664
Camponotus floridanus	Cflo_v7.5	scaffold380	76971	0.0271016	96.5935
Camponotus floridanus	Cflo_v7.5	scaffold381	76439	0.0269143	96.6204
Camponotus floridanus	Cflo_v7.5	scaffold382	76399	0.0269002	96.6473
Camponotus floridanus	Cflo_v7.5	scaffold383	75727	0.0266636	96.6739
Camponotus floridanus	Cflo_v7.5	scaffold448	75622	0.0266266	96.7006
Camponotus floridanus	Cflo_v7.5	scaffold384	74799	0.0263368	96.7269
Camponotus floridanus	Cflo_v7.5	scaffold385	74608	0.0262696	96.7532
Camponotus floridanus	Cflo_v7.5	scaffold386	74455	0.0262157	96.7794
Camponotus floridanus	Cflo_v7.5	scaffold457	73755	0.0259692	96.8054
Camponotus floridanus	Cflo_v7.5	scaffold387	73552	0.0258978	96.8313
Camponotus floridanus	Cflo_v7.5	scaffold388	73401	0.0258446	96.8571
Camponotus floridanus	Cflo_v7.5	scaffold390	72325	0.0254657	96.8826
Camponotus floridanus	Cflo_v7.5	scaffold392	72171	0.0254115	96.908
Camponotus floridanus	Cflo_v7.5	scaffold393	72124	0.025395	96.9334
Camponotus floridanus	Cflo_v7.5	scaffold391	72086	0.0253816	96.9588
Camponotus floridanus	Cflo_v7.5	scaffold394	71919	0.0253228	96.9841
Camponotus floridanus	Cflo_v7.5	scaffold475	71597	0.0252094	97.0093
Camponotus floridanus	Cflo_v7.5	scaffold389	70390	0.0247844	97.0341
Camponotus floridanus	Cflo_v7.5	scaffold395	69939	0.0246256	97.0587
Camponotus floridanus	Cflo_v7.5	scaffold396	69906	0.024614	97.0833
Camponotus floridanus	Cflo_v7.5	scaffold451	69855	0.024596	97.1079
Camponotus floridanus	Cflo_v7.5	scaffold397	68873	0.0242503	97.1322
Camponotus floridanus	Cflo_v7.5	scaffold398	68610	0.0241577	97.1563
Camponotus floridanus	Cflo_v7.5	scaffold399	68417	0.0240897	97.1804
Camponotus floridanus	Cflo_v7.5	scaffold400	68074	0.0239689	97.2044
Camponotus floridanus	Cflo_v7.5	scaffold401	67990	0.0239394	97.2283
Camponotus floridanus	Cflo_v7.5	scaffold402	66954	0.0235746	97.2519
Camponotus floridanus	Cflo_v7.5	scaffold403	66439	0.0233933	97.2753
Camponotus floridanus	Cflo_v7.5	scaffold469	65250	0.0229746	97.2983
Camponotus floridanus	Cflo_v7.5	scaffold404	65240	0.0229711	97.3212
Camponotus floridanus	Cflo_v7.5	scaffold405	64759	0.0228017	97.344
Camponotus floridanus	Cflo_v7.5	scaffold406	64672	0.0227711	97.3668
Camponotus floridanus	Cflo_v7.5	scaffold407	63836	0.0224767	97.3893
Camponotus floridanus	Cflo_v7.5	scaffold408	62290	0.0219324	97.4112
Camponotus floridanus	Cflo_v7.5	scaffold409	62168	0.0218894	97.4331
Camponotus floridanus	Cflo_v7.5	scaffold410	61771	0.0217496	97.4548
Camponotus floridanus	Cflo_v7.5	scaffold483	61522	0.021662	97.4765
Camponotus floridanus	Cflo_v7.5	scaffold411	61440	0.0216331	97.4981
Camponotus floridanus	Cflo_v7.5	scaffold412	61328	0.0215937	97.5197
Camponotus floridanus	Cflo_v7.5	scaffold413	61181	0.0215419	97.5413
Camponotus floridanus	Cflo_v7.5	scaffold414	60981	0.0214715	97.5627
Camponotus floridanus	Cflo_v7.5	scaffold415	60544	0.0213176	97.5841
Camponotus floridanus	Cflo_v7.5	scaffold416	59897	0.0210898	97.6052
Camponotus floridanus	Cflo_v7.5	scaffold417	59686	0.0210155	97.6262
Camponotus floridanus	Cflo_v7.5	scaffold418	58906	0.0207409	97.6469
Camponotus floridanus	Cflo_v7.5	scaffold419	58239	0.020506	97.6674
Camponotus floridanus	Cflo_v7.5	scaffold422	57819	0.0203581	97.6878
Camponotus floridanus	Cflo_v7.5	scaffold421	57784	0.0203458	97.7081
Camponotus floridanus	Cflo_v7.5	scaffold423	57284	0.0201698	97.7283
Camponotus floridanus	Cflo_v7.5	scaffold424	57060	0.0200909	97.7484
Camponotus floridanus	Cflo_v7.5	scaffold425	56010	0.0197212	97.7681
Camponotus floridanus	Cflo_v7.5	scaffold426	55947	0.019699	97.7878
Camponotus floridanus	Cflo_v7.5	scaffold427	55416	0.019512	97.8073
Camponotus floridanus	Cflo_v7.5	scaffold428	55054	0.0193846	97.8267
Camponotus floridanus	Cflo_v7.5	scaffold430	54805	0.0192969	97.846
Camponotus floridanus	Cflo_v7.5	scaffold429	54793	0.0192927	97.8653
Camponotus floridanus	Cflo_v7.5	scaffold431	54442	0.0191691	97.8845
Camponotus floridanus	Cflo_v7.5	scaffold432	54026	0.0190226	97.9035
Camponotus floridanus	Cflo_v7.5	scaffold433	53955	0.0189976	97.9225
Camponotus floridanus	Cflo_v7.5	scaffold434	53776	0.0189346	97.9414
Camponotus floridanus	Cflo_v7.5	scaffold435	53231	0.0187427	97.9602
Camponotus floridanus	Cflo_v7.5	scaffold436	53105	0.0186983	97.9789
Camponotus floridanus	Cflo_v7.5	scaffold438	52369	0.0184392	97.9973
Camponotus floridanus	Cflo_v7.5	scaffold439	52272	0.018405	98.0157
Camponotus floridanus	Cflo_v7.5	scaffold440	52242	0.0183945	98.0341
Camponotus floridanus	Cflo_v7.5	scaffold441	52200	0.0183797	98.0525
Camponotus floridanus	Cflo_v7.5	scaffold443	51970	0.0182987	98.0708
Camponotus floridanus	Cflo_v7.5	scaffold444	51797	0.0182378	98.089
Camponotus floridanus	Cflo_v7.5	scaffold442	51623	0.0181765	98.1072
Camponotus floridanus	Cflo_v7.5	scaffold445	51151	0.0180103	98.1252
Camponotus floridanus	Cflo_v7.5	scaffold446	51122	0.0180001	98.1432
Camponotus floridanus	Cflo_v7.5	scaffold447	50057	0.0176251	98.1608
Camponotus floridanus	Cflo_v7.5	scaffold449	49291	0.0173554	98.1782
Camponotus floridanus	Cflo_v7.5	scaffold450	48999	0.0172526	98.1954
Camponotus floridanus	Cflo_v7.5	scaffold542	48411	0.0170456	98.2125
Camponotus floridanus	Cflo_v7.5	scaffold452	48100	0.0169361	98.2294
Camponotus floridanus	Cflo_v7.5	scaffold453	47795	0.0168287	98.2462
Camponotus floridanus	Cflo_v7.5	scaffold454	47574	0.0167509	98.263
Camponotus floridanus	Cflo_v7.5	scaffold455	47546	0.016741	98.2797
Camponotus floridanus	Cflo_v7.5	scaffold458	46495	0.0163709	98.2961
Camponotus floridanus	Cflo_v7.5	scaffold560	45289	0.0159463	98.312
Camponotus floridanus	Cflo_v7.5	scaffold459	44990	0.015841	98.3279
Camponotus floridanus	Cflo_v7.5	scaffold462	44619	0.0157104	98.3436
Camponotus floridanus	Cflo_v7.5	scaffold460	44373	0.0156238	98.3592
Camponotus floridanus	Cflo_v7.5	scaffold464	43908	0.0154601	98.3747
Camponotus floridanus	Cflo_v7.5	scaffold461	43883	0.0154513	98.3901
Camponotus floridanus	Cflo_v7.5	scaffold465	43282	0.0152396	98.4054
Camponotus floridanus	Cflo_v7.5	scaffold466	43247	0.0152273	98.4206
Camponotus floridanus	Cflo_v7.5	scaffold467	43206	0.0152129	98.4358
Camponotus floridanus	Cflo_v7.5	scaffold468	42937	0.0151182	98.4509
Camponotus floridanus	Cflo_v7.5	scaffold470	42191	0.0148555	98.4658
Camponotus floridanus	Cflo_v7.5	scaffold471	41939	0.0147668	98.4806
Camponotus floridanus	Cflo_v7.5	scaffold472	41050	0.0144538	98.495
Camponotus floridanus	Cflo_v7.5	scaffold473	40708	0.0143333	98.5093
Camponotus floridanus	Cflo_v7.5	scaffold476	40092	0.0141164	98.5235
Camponotus floridanus	Cflo_v7.5	scaffold474	40091	0.0141161	98.5376
Camponotus floridanus	Cflo_v7.5	scaffold477	39267	0.013826	98.5514
Camponotus floridanus	Cflo_v7.5	scaffold478	38324	0.0134939	98.5649
Camponotus floridanus	Cflo_v7.5	scaffold479	38292	0.0134827	98.5784
Camponotus floridanus	Cflo_v7.5	scaffold480	38168	0.013439	98.5918
Camponotus floridanus	Cflo_v7.5	scaffold481	37252	0.0131165	98.6049
Camponotus floridanus	Cflo_v7.5	scaffold482	36894	0.0129904	98.6179
Camponotus floridanus	Cflo_v7.5	scaffold484	36676	0.0129137	98.6308
Camponotus floridanus	Cflo_v7.5	scaffold485	36524	0.0128601	98.6437
Camponotus floridanus	Cflo_v7.5	scaffold486	36454	0.0128355	98.6565
Camponotus floridanus	Cflo_v7.5	scaffold487	36084	0.0127052	98.6692
Camponotus floridanus	Cflo_v7.5	scaffold488	35868	0.0126292	98.6819
Camponotus floridanus	Cflo_v7.5	scaffold489	35809	0.0126084	98.6945
Camponotus floridanus	Cflo_v7.5	scaffold490	35616	0.0125404	98.707
Camponotus floridanus	Cflo_v7.5	scaffold491	35453	0.012483	98.7195
Camponotus floridanus	Cflo_v7.5	scaffold492	35015	0.0123288	98.7318
Camponotus floridanus	Cflo_v7.5	scaffold493	34571	0.0121725	98.744
Camponotus floridanus	Cflo_v7.5	scaffold494	34460	0.0121334	98.7561
Camponotus floridanus	Cflo_v7.5	scaffold495	34398	0.0121116	98.7682
Camponotus floridanus	Cflo_v7.5	scaffold496	34301	0.0120774	98.7803
Camponotus floridanus	Cflo_v7.5	scaffold497	34293	0.0120746	98.7924
Camponotus floridanus	Cflo_v7.5	scaffold498	33525	0.0118042	98.8042
Camponotus floridanus	Cflo_v7.5	scaffold499	33387	0.0117556	98.816
Camponotus floridanus	Cflo_v7.5	scaffold500	33345	0.0117408	98.8277
Camponotus floridanus	Cflo_v7.5	scaffold502	32746	0.0115299	98.8392
Camponotus floridanus	Cflo_v7.5	scaffold503	32642	0.0114933	98.8507
Camponotus floridanus	Cflo_v7.5	scaffold501	32627	0.011488	98.8622
Camponotus floridanus	Cflo_v7.5	scaffold504	32525	0.0114521	98.8737
Camponotus floridanus	Cflo_v7.5	scaffold505	32143	0.0113176	98.885
Camponotus floridanus	Cflo_v7.5	scaffold618	32125	0.0113113	98.8963
Camponotus floridanus	Cflo_v7.5	scaffold506	32040	0.0112813	98.9076
Camponotus floridanus	Cflo_v7.5	scaffold507	31840	0.0112109	98.9188
Camponotus floridanus	Cflo_v7.5	scaffold508	31737	0.0111746	98.93
Camponotus floridanus	Cflo_v7.5	scaffold509	31415	0.0110613	98.941
Camponotus floridanus	Cflo_v7.5	scaffold510	31407	0.0110584	98.9521
Camponotus floridanus	Cflo_v7.5	scaffold511	31240	0.0109996	98.9631
Camponotus floridanus	Cflo_v7.5	scaffold512	30578	0.0107666	98.9738
Camponotus floridanus	Cflo_v7.5	scaffold513	30421	0.0107113	98.9846
Camponotus floridanus	Cflo_v7.5	scaffold514	29960	0.010549	98.9951
Camponotus floridanus	Cflo_v7.5	scaffold516	29842	0.0105074	99.0056
Camponotus floridanus	Cflo_v7.5	scaffold517	29673	0.0104479	99.0161
Camponotus floridanus	Cflo_v7.5	scaffold515	29575	0.0104134	99.0265
Camponotus floridanus	Cflo_v7.5	scaffold518	29567	0.0104106	99.0369
Camponotus floridanus	Cflo_v7.5	scaffold519	29451	0.0103697	99.0472
Camponotus floridanus	Cflo_v7.5	scaffold520	29384	0.0103461	99.0576
Camponotus floridanus	Cflo_v7.5	scaffold521	29202	0.0102821	99.0679
Camponotus floridanus	Cflo_v7.5	scaffold522	28953	0.0101944	99.0781
Camponotus floridanus	Cflo_v7.5	scaffold523	28870	0.0101652	99.0882
Camponotus floridanus	Cflo_v7.5	scaffold524	28724	0.0101138	99.0984
Camponotus floridanus	Cflo_v7.5	scaffold525	28424	0.0100081	99.1084
Camponotus floridanus	Cflo_v7.5	scaffold526	28253	0.00994792	99.1183
Camponotus floridanus	Cflo_v7.5	scaffold527	28005	0.0098606	99.1282
Camponotus floridanus	Cflo_v7.5	scaffold528	27854	0.00980743	99.138
Camponotus floridanus	Cflo_v7.5	scaffold529	27773	0.00977891	99.1478
Camponotus floridanus	Cflo_v7.5	scaffold531	27383	0.00964159	99.1574
Camponotus floridanus	Cflo_v7.5	scaffold532	27295	0.0096106	99.167
Camponotus floridanus	Cflo_v7.5	scaffold533	27286	0.00960744	99.1766
Camponotus floridanus	Cflo_v7.5	scaffold534	27174	0.009568	99.1862
Camponotus floridanus	Cflo_v7.5	scaffold535	27080	0.0095349	99.1957
Camponotus floridanus	Cflo_v7.5	scaffold530	26804	0.00943772	99.2052
Camponotus floridanus	Cflo_v7.5	scaffold537	26791	0.00943315	99.2146
Camponotus floridanus	Cflo_v7.5	scaffold536	26571	0.00935568	99.2239
Camponotus floridanus	Cflo_v7.5	scaffold538	26328	0.00927012	99.2332
Camponotus floridanus	Cflo_v7.5	scaffold539	26278	0.00925252	99.2425
Camponotus floridanus	Cflo_v7.5	scaffold540	26102	0.00919055	99.2517
Camponotus floridanus	Cflo_v7.5	scaffold541	25977	0.00914654	99.2608
Camponotus floridanus	Cflo_v7.5	scaffold543	25816	0.00908985	99.2699
Camponotus floridanus	Cflo_v7.5	scaffold545	25679	0.00904161	99.2789
Camponotus floridanus	Cflo_v7.5	scaffold546	25542	0.00899337	99.2879
Camponotus floridanus	Cflo_v7.5	scaffold544	25480	0.00897154	99.2969
Camponotus floridanus	Cflo_v7.5	scaffold547	25334	0.00892013	99.3058
Camponotus floridanus	Cflo_v7.5	scaffold549	25144	0.00885323	99.3147
Camponotus floridanus	Cflo_v7.5	scaffold550	25100	0.00883774	99.3235
Camponotus floridanus	Cflo_v7.5	scaffold548	25083	0.00883176	99.3323
Camponotus floridanus	Cflo_v7.5	scaffold551	24890	0.0087638	99.3411
Camponotus floridanus	Cflo_v7.5	scaffold552	24871	0.00875711	99.3499
Camponotus floridanus	Cflo_v7.5	scaffold553	24805	0.00873387	99.3586
Camponotus floridanus	Cflo_v7.5	scaffold554	24724	0.00870535	99.3673
Camponotus floridanus	Cflo_v7.5	scaffold555	24566	0.00864972	99.376
Camponotus floridanus	Cflo_v7.5	scaffold556	24548	0.00864338	99.3846
Camponotus floridanus	Cflo_v7.5	scaffold557	24247	0.0085374	99.3931
Camponotus floridanus	Cflo_v7.5	scaffold558	24215	0.00852613	99.4017
Camponotus floridanus	Cflo_v7.5	scaffold559	23684	0.00833917	99.41
Camponotus floridanus	Cflo_v7.5	scaffold561	23457	0.00825924	99.4183
Camponotus floridanus	Cflo_v7.5	scaffold562	23112	0.00813777	99.4264
Camponotus floridanus	Cflo_v7.5	scaffold563	23102	0.00813424	99.4345
Camponotus floridanus	Cflo_v7.5	scaffold564	22950	0.00808072	99.4426
Camponotus floridanus	Cflo_v7.5	scaffold565	22897	0.00806206	99.4507
Camponotus floridanus	Cflo_v7.5	scaffold566	22731	0.00800361	99.4587
Camponotus floridanus	Cflo_v7.5	scaffold567	22640	0.00797157	99.4666
Camponotus floridanus	Cflo_v7.5	scaffold568	22428	0.00789693	99.4745
Camponotus floridanus	Cflo_v7.5	scaffold569	22411	0.00789094	99.4824
Camponotus floridanus	Cflo_v7.5	scaffold570	22385	0.00788179	99.4903
Camponotus floridanus	Cflo_v7.5	scaffold571	22371	0.00787686	99.4982
Camponotus floridanus	Cflo_v7.5	scaffold572	22329	0.00786207	99.5061
Camponotus floridanus	Cflo_v7.5	scaffold573	22321	0.00785925	99.5139
Camponotus floridanus	Cflo_v7.5	scaffold574	22283	0.00784587	99.5218
Camponotus floridanus	Cflo_v7.5	scaffold575	22278	0.00784411	99.5296
Camponotus floridanus	Cflo_v7.5	scaffold576	22208	0.00781947	99.5374
Camponotus floridanus	Cflo_v7.5	scaffold577	22180	0.00780961	99.5452
Camponotus floridanus	Cflo_v7.5	scaffold578	22159	0.00780221	99.553
Camponotus floridanus	Cflo_v7.5	scaffold579	22134	0.00779341	99.5608
Camponotus floridanus	Cflo_v7.5	scaffold580	21923	0.00771912	99.5685
Camponotus floridanus	Cflo_v7.5	scaffold582	21669	0.00762968	99.5762
Camponotus floridanus	Cflo_v7.5	scaffold581	21300	0.00749976	99.5837
Camponotus floridanus	Cflo_v7.5	scaffold584	21177	0.00745645	99.5911
Camponotus floridanus	Cflo_v7.5	scaffold585	21109	0.00743251	99.5986
Camponotus floridanus	Cflo_v7.5	scaffold586	21060	0.00741525	99.606
Camponotus floridanus	Cflo_v7.5	scaffold587	21037	0.00740715	99.6134
Camponotus floridanus	Cflo_v7.5	scaffold583	20883	0.00735293	99.6207
Camponotus floridanus	Cflo_v7.5	scaffold589	20860	0.00734483	99.6281
Camponotus floridanus	Cflo_v7.5	scaffold590	20854	0.00734272	99.6354
Camponotus floridanus	Cflo_v7.5	scaffold591	20817	0.00732969	99.6428
Camponotus floridanus	Cflo_v7.5	scaffold592	20779	0.00731631	99.6501
Camponotus floridanus	Cflo_v7.5	scaffold593	20772	0.00731385	99.6574
Camponotus floridanus	Cflo_v7.5	scaffold594	20692	0.00728568	99.6647
Camponotus floridanus	Cflo_v7.5	scaffold595	20655	0.00727265	99.6719
Camponotus floridanus	Cflo_v7.5	scaffold598	20301	0.00714801	99.6791
Camponotus floridanus	Cflo_v7.5	scaffold599	20240	0.00712653	99.6862
Camponotus floridanus	Cflo_v7.5	scaffold596	20141	0.00709167	99.6933
Camponotus floridanus	Cflo_v7.5	scaffold601	19737	0.00694942	99.7003
Camponotus floridanus	Cflo_v7.5	scaffold588	19476	0.00685752	99.7071
Camponotus floridanus	Cflo_v7.5	scaffold602	19224	0.0067688	99.7139
Camponotus floridanus	Cflo_v7.5	scaffold603	19104	0.00672654	99.7206
Camponotus floridanus	Cflo_v7.5	scaffold604	19006	0.00669204	99.7273
Camponotus floridanus	Cflo_v7.5	scaffold605	18879	0.00664732	99.734
Camponotus floridanus	Cflo_v7.5	scaffold597	18838	0.00663288	99.7406
Camponotus floridanus	Cflo_v7.5	scaffold606	18770	0.00660894	99.7472
Camponotus floridanus	Cflo_v7.5	scaffold607	18704	0.0065857	99.7538
Camponotus floridanus	Cflo_v7.5	scaffold608	18527	0.00652338	99.7603
Camponotus floridanus	Cflo_v7.5	scaffold609	18275	0.00643465	99.7667
Camponotus floridanus	Cflo_v7.5	scaffold610	18213	0.00641282	99.7732
Camponotus floridanus	Cflo_v7.5	scaffold611	17941	0.00631705	99.7795
Camponotus floridanus	Cflo_v7.5	scaffold612	17751	0.00625015	99.7857
Camponotus floridanus	Cflo_v7.5	scaffold613	17490	0.00615825	99.7919
Camponotus floridanus	Cflo_v7.5	scaffold614	17479	0.00615438	99.798
Camponotus floridanus	Cflo_v7.5	scaffold615	17020	0.00599276	99.804
Camponotus floridanus	Cflo_v7.5	scaffold616	16963	0.00597269	99.81
Camponotus floridanus	Cflo_v7.5	scaffold617	16877	0.00594241	99.8159
Camponotus floridanus	Cflo_v7.5	scaffold619	16629	0.00585509	99.8218
Camponotus floridanus	Cflo_v7.5	scaffold620	16298	0.00573855	99.8275
Camponotus floridanus	Cflo_v7.5	scaffold621	16186	0.00569911	99.8332
Camponotus floridanus	Cflo_v7.5	scaffold622	16093	0.00566637	99.8389
Camponotus floridanus	Cflo_v7.5	scaffold623	15970	0.00562306	99.8445
Camponotus floridanus	Cflo_v7.5	scaffold624	15769	0.00555229	99.8501
Camponotus floridanus	Cflo_v7.5	scaffold625	15514	0.0054625	99.8555
Camponotus floridanus	Cflo_v7.5	scaffold626	15452	0.00544067	99.861
Camponotus floridanus	Cflo_v7.5	scaffold627	15403	0.00542342	99.8664
Camponotus floridanus	Cflo_v7.5	scaffold628	15207	0.0053544	99.8718
Camponotus floridanus	Cflo_v7.5	scaffold600	15120	0.00532377	99.8771
Camponotus floridanus	Cflo_v7.5	scaffold629	14935	0.00525863	99.8823
Camponotus floridanus	Cflo_v7.5	scaffold630	14855	0.00523046	99.8876
Camponotus floridanus	Cflo_v7.5	scaffold631	14847	0.00522765	99.8928
Camponotus floridanus	Cflo_v7.5	scaffold632	14838	0.00522448	99.898
Camponotus floridanus	Cflo_v7.5	scaffold633	14777	0.005203	99.9032
Camponotus floridanus	Cflo_v7.5	scaffold634	14731	0.0051868	99.9084
Camponotus floridanus	Cflo_v7.5	scaffold635	14421	0.00507765	99.9135
Camponotus floridanus	Cflo_v7.5	scaffold636	14312	0.00503927	99.9185
Camponotus floridanus	Cflo_v7.5	scaffold637	14108	0.00496745	99.9235
Camponotus floridanus	Cflo_v7.5	scaffold638	13573	0.00477907	99.9283
Camponotus floridanus	Cflo_v7.5	scaffold639	12897	0.00454105	99.9328
Camponotus floridanus	Cflo_v7.5	scaffold640	12742	0.00448647	99.9373
Camponotus floridanus	Cflo_v7.5	scaffold641	12587	0.0044319	99.9417
Camponotus floridanus	Cflo_v7.5	scaffold642	12091	0.00425726	99.946
Camponotus floridanus	Cflo_v7.5	scaffold643	12020	0.00423226	99.9502
Camponotus floridanus	Cflo_v7.5	scaffold644	12007	0.00422768	99.9545
Camponotus floridanus	Cflo_v7.5	scaffold645	11738	0.00413296	99.9586
Camponotus floridanus	Cflo_v7.5	scaffold647	11638	0.00409775	99.9627
Camponotus floridanus	Cflo_v7.5	scaffold648	11525	0.00405797	99.9667
Camponotus floridanus	Cflo_v7.5	scaffold649	11485	0.00404388	99.9708
Camponotus floridanus	Cflo_v7.5	scaffold646	11416	0.00401959	99.9748
Camponotus floridanus	Cflo_v7.5	scaffold650	11327	0.00398825	99.9788
Camponotus floridanus	Cflo_v7.5	scaffold651	10500	0.00369706	99.9825
Camponotus floridanus	Cflo_v7.5	scaffold652	10254	0.00361045	99.9861
Camponotus floridanus	Cflo_v7.5	scaffold653	10237	0.00360446	99.9897
Camponotus floridanus	Cflo_v7.5	scaffold654	9341	0.00328898	99.993
Camponotus floridanus	Cflo_v7.5	scaffold655	6887	0.00242492	99.9954
Camponotus floridanus	Cflo_v7.5	scaffold656	6585	0.00231859	99.9977
Camponotus floridanus	Cflo_v7.5	scaffold657	6425	0.00226225	100
Camponotus pennsylvanicus	C.penn_1.0_hap1	contig_359	2052552	0.669835	0.669835	306426343
Camponotus pennsylvanicus	C.penn_1.0_hap1	contig_458	1999598	0.652554	1.32239
Camponotus pennsylvanicus	C.penn_1.0_hap1	contig_677	1862014	0.607655	1.93004
Camponotus pennsylvanicus	C.penn_1.0_hap1	contig_634	1775557	0.57944	2.50948
Camponotus pennsylvanicus	C.penn_1.0_hap1	contig_654	1741161	0.568215	3.0777
Camponotus pennsylvanicus	C.penn_1.0_hap1	contig_202	1734842	0.566153	3.64385
Camponotus pennsylvanicus	C.penn_1.0_hap1	contig_291	1732080	0.565252	4.2091
Camponotus pennsylvanicus	C.penn_1.0_hap1	contig_305	1709076	0.557744	4.76685
Camponotus pennsylvanicus	C.penn_1.0_hap1	contig_144	1665503	0.543525	5.31037
Camponotus pennsylvanicus	C.penn_1.0_hap1	contig_484	1658425	0.541215	5.85159
Camponotus pennsylvanicus	C.penn_1.0_hap1	contig_152	1655751	0.540342	6.39193
Camponotus pennsylvanicus	C.penn_1.0_hap1	contig_163	1641971	0.535845	6.92778
Camponotus pennsylvanicus	C.penn_1.0_hap1	contig_471	1617914	0.527994	7.45577
Camponotus pennsylvanicus	C.penn_1.0_hap1	contig_599	1593350	0.519978	7.97575
Camponotus pennsylvanicus	C.penn_1.0_hap1	contig_1121	1475191	0.481418	8.45717
Camponotus pennsylvanicus	C.penn_1.0_hap1	contig_2518	1436029	0.468638	8.9258
Camponotus pennsylvanicus	C.penn_1.0_hap1	contig_159	1434748	0.46822	9.39402
Camponotus pennsylvanicus	C.penn_1.0_hap1	contig_209	1429146	0.466391	9.86041
Camponotus pennsylvanicus	C.penn_1.0_hap1	contig_1789	1418627	0.462959	10.3234
Camponotus pennsylvanicus	C.penn_1.0_hap1	contig_644	1413514	0.46129	10.7847
Camponotus pennsylvanicus	C.penn_1.0_hap1	contig_241	1403237	0.457936	11.2426
Camponotus pennsylvanicus	C.penn_1.0_hap1	contig_358	1401962	0.45752	11.7001
Camponotus pennsylvanicus	C.penn_1.0_hap1	contig_2030	1321786	0.431355	12.1315
Camponotus pennsylvanicus	C.penn_1.0_hap1	contig_576	1307717	0.426764	12.5582
Camponotus pennsylvanicus	C.penn_1.0_hap1	contig_513	1293593	0.422155	12.9804
Camponotus pennsylvanicus	C.penn_1.0_hap1	contig_596	1275094	0.416118	13.3965
Camponotus pennsylvanicus	C.penn_1.0_hap1	contig_570	1266508	0.413316	13.8098
Camponotus pennsylvanicus	C.penn_1.0_hap1	contig_462	1253290	0.409002	14.2188
Camponotus pennsylvanicus	C.penn_1.0_hap1	contig_568	1234272	0.402796	14.6216
Camponotus pennsylvanicus	C.penn_1.0_hap1	contig_135	1208512	0.394389	15.016
Camponotus pennsylvanicus	C.penn_1.0_hap1	contig_447	1206077	0.393594	15.4096
Camponotus pennsylvanicus	C.penn_1.0_hap1	contig_293	1195930	0.390283	15.7999
Camponotus pennsylvanicus	C.penn_1.0_hap1	contig_239	1176483	0.383937	16.1838
Camponotus pennsylvanicus	C.penn_1.0_hap1	contig_2122	1163150	0.379586	16.5634
Camponotus pennsylvanicus	C.penn_1.0_hap1	contig_478	1157587	0.37777	16.9412
Camponotus pennsylvanicus	C.penn_1.0_hap1	contig_821	1150620	0.375496	17.3167
Camponotus pennsylvanicus	C.penn_1.0_hap1	contig_194	1134661	0.370288	17.687
Camponotus pennsylvanicus	C.penn_1.0_hap1	contig_1670	1132262	0.369505	18.0565
Camponotus pennsylvanicus	C.penn_1.0_hap1	contig_1848	1129470	0.368594	18.4251
Camponotus pennsylvanicus	C.penn_1.0_hap1	contig_236	1103804	0.360218	18.7853
Camponotus pennsylvanicus	C.penn_1.0_hap1	contig_446	1103618	0.360158	19.1454
Camponotus pennsylvanicus	C.penn_1.0_hap1	contig_2458	1080683	0.352673	19.4981
Camponotus pennsylvanicus	C.penn_1.0_hap1	contig_397	1076900	0.351438	19.8496
Camponotus pennsylvanicus	C.penn_1.0_hap1	contig_533	1055892	0.344583	20.1941
Camponotus pennsylvanicus	C.penn_1.0_hap1	contig_766	1050359	0.342777	20.5369
Camponotus pennsylvanicus	C.penn_1.0_hap1	contig_681	1047549	0.34186	20.8788
Camponotus pennsylvanicus	C.penn_1.0_hap1	contig_1354	1034874	0.337724	21.2165
Camponotus pennsylvanicus	C.penn_1.0_hap1	contig_1468	1034113	0.337475	21.554
Camponotus pennsylvanicus	C.penn_1.0_hap1	contig_133	1032192	0.336848	21.8908
Camponotus pennsylvanicus	C.penn_1.0_hap1	contig_1665	1031595	0.336653	22.2275
Camponotus pennsylvanicus	C.penn_1.0_hap1	contig_474	1030313	0.336235	22.5637
Camponotus pennsylvanicus	C.penn_1.0_hap1	contig_253	1029607	0.336005	22.8997
Camponotus pennsylvanicus	C.penn_1.0_hap1	contig_937	1029024	0.335814	23.2355
Camponotus pennsylvanicus	C.penn_1.0_hap1	contig_254	1008545	0.329131	23.5647
Camponotus pennsylvanicus	C.penn_1.0_hap1	contig_656	999858	0.326296	23.891
Camponotus pennsylvanicus	C.penn_1.0_hap1	contig_515	995394	0.32484	24.2158
Camponotus pennsylvanicus	C.penn_1.0_hap1	contig_587	991222	0.323478	24.5393
Camponotus pennsylvanicus	C.penn_1.0_hap1	contig_491	983149	0.320843	24.8601
Camponotus pennsylvanicus	C.penn_1.0_hap1	contig_1938	980190	0.319878	25.18
Camponotus pennsylvanicus	C.penn_1.0_hap1	contig_2311	975695	0.318411	25.4984
Camponotus pennsylvanicus	C.penn_1.0_hap1	contig_805	972726	0.317442	25.8158
Camponotus pennsylvanicus	C.penn_1.0_hap1	contig_1873	968986	0.316222	26.1321
Camponotus pennsylvanicus	C.penn_1.0_hap1	contig_970	939655	0.30665	26.4387
Camponotus pennsylvanicus	C.penn_1.0_hap1	contig_936	925216	0.301937	26.7407
Camponotus pennsylvanicus	C.penn_1.0_hap1	contig_1189	923421	0.301352	27.042
Camponotus pennsylvanicus	C.penn_1.0_hap1	contig_1960	921223	0.300634	27.3426
Camponotus pennsylvanicus	C.penn_1.0_hap1	contig_716	907733	0.296232	27.6389
Camponotus pennsylvanicus	C.penn_1.0_hap1	contig_1735	896505	0.292568	27.9314
Camponotus pennsylvanicus	C.penn_1.0_hap1	contig_261	877802	0.286464	28.2179
Camponotus pennsylvanicus	C.penn_1.0_hap1	contig_810	875872	0.285834	28.5037
Camponotus pennsylvanicus	C.penn_1.0_hap1	contig_322	871773	0.284497	28.7882
Camponotus pennsylvanicus	C.penn_1.0_hap1	contig_219	870403	0.28405	29.0723
Camponotus pennsylvanicus	C.penn_1.0_hap1	contig_2464	870082	0.283945	29.3562
Camponotus pennsylvanicus	C.penn_1.0_hap1	contig_114	857840	0.27995	29.6362
Camponotus pennsylvanicus	C.penn_1.0_hap1	contig_652	851513	0.277885	29.9141
Camponotus pennsylvanicus	C.penn_1.0_hap1	contig_476	845704	0.275989	30.1901
Camponotus pennsylvanicus	C.penn_1.0_hap1	contig_972	844796	0.275693	30.4658
Camponotus pennsylvanicus	C.penn_1.0_hap1	contig_1478	839555	0.273983	30.7397
Camponotus pennsylvanicus	C.penn_1.0_hap1	contig_1933	837356	0.273265	31.013
Camponotus pennsylvanicus	C.penn_1.0_hap1	contig_830	836016	0.272828	31.2858
Camponotus pennsylvanicus	C.penn_1.0_hap1	contig_528	835799	0.272757	31.5586
Camponotus pennsylvanicus	C.penn_1.0_hap1	contig_1132	826745	0.269802	31.8284
Camponotus pennsylvanicus	C.penn_1.0_hap1	contig_1465	823325	0.268686	32.0971
Camponotus pennsylvanicus	C.penn_1.0_hap1	contig_809	822960	0.268567	32.3656
Camponotus pennsylvanicus	C.penn_1.0_hap1	contig_1638	816485	0.266454	32.6321
Camponotus pennsylvanicus	C.penn_1.0_hap1	contig_710	812615	0.265191	32.8973
Camponotus pennsylvanicus	C.penn_1.0_hap1	contig_2516	801440	0.261544	33.1588
Camponotus pennsylvanicus	C.penn_1.0_hap1	contig_2300	800484	0.261232	33.4201
Camponotus pennsylvanicus	C.penn_1.0_hap1	contig_2308	796883	0.260057	33.6801
Camponotus pennsylvanicus	C.penn_1.0_hap1	contig_730	796566	0.259953	33.9401
Camponotus pennsylvanicus	C.penn_1.0_hap1	contig_758	784845	0.256128	34.1962
Camponotus pennsylvanicus	C.penn_1.0_hap1	contig_600	783837	0.255799	34.452
Camponotus pennsylvanicus	C.penn_1.0_hap1	contig_1786	782718	0.255434	34.7074
Camponotus pennsylvanicus	C.penn_1.0_hap1	contig_230	780324	0.254653	34.9621
Camponotus pennsylvanicus	C.penn_1.0_hap1	contig_1636	773791	0.252521	35.2146
Camponotus pennsylvanicus	C.penn_1.0_hap1	contig_971	770581	0.251473	35.4661
Camponotus pennsylvanicus	C.penn_1.0_hap1	contig_386	770309	0.251385	35.7175
Camponotus pennsylvanicus	C.penn_1.0_hap1	contig_2417	763837	0.249273	35.9667
Camponotus pennsylvanicus	C.penn_1.0_hap1	contig_1339	757598	0.247237	36.214
Camponotus pennsylvanicus	C.penn_1.0_hap1	contig_932	755452	0.246536	36.4605
Camponotus pennsylvanicus	C.penn_1.0_hap1	contig_635	752130	0.245452	36.706
Camponotus pennsylvanicus	C.penn_1.0_hap1	contig_2654	749536	0.244606	36.9506
Camponotus pennsylvanicus	C.penn_1.0_hap1	contig_317	744379	0.242923	37.1935
Camponotus pennsylvanicus	C.penn_1.0_hap1	contig_597	743493	0.242634	37.4361
Camponotus pennsylvanicus	C.penn_1.0_hap1	contig_384	737299	0.240612	37.6767
Camponotus pennsylvanicus	C.penn_1.0_hap1	contig_818	737276	0.240605	37.9173
Camponotus pennsylvanicus	C.penn_1.0_hap1	contig_2453	734667	0.239753	38.1571
Camponotus pennsylvanicus	C.penn_1.0_hap1	contig_2444	734074	0.23956	38.3967
Camponotus pennsylvanicus	C.penn_1.0_hap1	contig_333	733420	0.239346	38.636
Camponotus pennsylvanicus	C.penn_1.0_hap1	contig_1872	728019	0.237584	38.8736
Camponotus pennsylvanicus	C.penn_1.0_hap1	contig_2520	726811	0.237189	39.1108
Camponotus pennsylvanicus	C.penn_1.0_hap1	contig_437	725676	0.236819	39.3476
Camponotus pennsylvanicus	C.penn_1.0_hap1	contig_103	722412	0.235754	39.5833
Camponotus pennsylvanicus	C.penn_1.0_hap1	contig_2500	712511	0.232523	39.8159
Camponotus pennsylvanicus	C.penn_1.0_hap1	contig_2235	705884	0.23036	40.0462
Camponotus pennsylvanicus	C.penn_1.0_hap1	contig_442	703164	0.229472	40.2757
Camponotus pennsylvanicus	C.penn_1.0_hap1	contig_2029	698607	0.227985	40.5037
Camponotus pennsylvanicus	C.penn_1.0_hap1	contig_519	697920	0.227761	40.7314
Camponotus pennsylvanicus	C.penn_1.0_hap1	contig_1981	696180	0.227193	40.9586
Camponotus pennsylvanicus	C.penn_1.0_hap1	contig_276	694754	0.226728	41.1854
Camponotus pennsylvanicus	C.penn_1.0_hap1	contig_383	689765	0.2251	41.4105
Camponotus pennsylvanicus	C.penn_1.0_hap1	contig_2509	689679	0.225072	41.6355
Camponotus pennsylvanicus	C.penn_1.0_hap1	contig_496	687927	0.2245	41.86
Camponotus pennsylvanicus	C.penn_1.0_hap1	contig_828	679028	0.221596	42.0816
Camponotus pennsylvanicus	C.penn_1.0_hap1	contig_548	677479	0.22109	42.3027
Camponotus pennsylvanicus	C.penn_1.0_hap1	contig_388	676048	0.220623	42.5233
Camponotus pennsylvanicus	C.penn_1.0_hap1	contig_2379	672299	0.2194	42.7427
Camponotus pennsylvanicus	C.penn_1.0_hap1	contig_2385	671573	0.219163	42.9619
Camponotus pennsylvanicus	C.penn_1.0_hap1	contig_217	671128	0.219018	43.1809
Camponotus pennsylvanicus	C.penn_1.0_hap1	contig_308	670259	0.218734	43.3997
Camponotus pennsylvanicus	C.penn_1.0_hap1	contig_399	666926	0.217646	43.6173
Camponotus pennsylvanicus	C.penn_1.0_hap1	contig_2164	666249	0.217425	43.8347
Camponotus pennsylvanicus	C.penn_1.0_hap1	contig_361	662653	0.216252	44.051
Camponotus pennsylvanicus	C.penn_1.0_hap1	contig_2514	657217	0.214478	44.2655
Camponotus pennsylvanicus	C.penn_1.0_hap1	contig_2236	655395	0.213883	44.4793
Camponotus pennsylvanicus	C.penn_1.0_hap1	contig_1442	651081	0.212476	44.6918
Camponotus pennsylvanicus	C.penn_1.0_hap1	contig_2424	650923	0.212424	44.9042
Camponotus pennsylvanicus	C.penn_1.0_hap1	contig_527	647356	0.21126	45.1155
Camponotus pennsylvanicus	C.penn_1.0_hap1	contig_2369	646250	0.210899	45.3264
Camponotus pennsylvanicus	C.penn_1.0_hap1	contig_1663	644993	0.210489	45.5369
Camponotus pennsylvanicus	C.penn_1.0_hap1	contig_612	644555	0.210346	45.7472
Camponotus pennsylvanicus	C.penn_1.0_hap1	contig_89	643512	0.210005	45.9572
Camponotus pennsylvanicus	C.penn_1.0_hap1	contig_286	639356	0.208649	46.1659
Camponotus pennsylvanicus	C.penn_1.0_hap1	contig_426	637076	0.207905	46.3738
Camponotus pennsylvanicus	C.penn_1.0_hap1	contig_1779	632486	0.206407	46.5802
Camponotus pennsylvanicus	C.penn_1.0_hap1	contig_377	632249	0.20633	46.7865
Camponotus pennsylvanicus	C.penn_1.0_hap1	contig_1964	631596	0.206117	46.9927
Camponotus pennsylvanicus	C.penn_1.0_hap1	contig_331	620201	0.202398	47.1951
Camponotus pennsylvanicus	C.penn_1.0_hap1	contig_204	619229	0.202081	47.3971
Camponotus pennsylvanicus	C.penn_1.0_hap1	contig_2583	618276	0.20177	47.5989
Camponotus pennsylvanicus	C.penn_1.0_hap1	contig_455	618129	0.201722	47.8006
Camponotus pennsylvanicus	C.penn_1.0_hap1	contig_477	616246	0.201107	48.0017
Camponotus pennsylvanicus	C.penn_1.0_hap1	contig_1563	612756	0.199968	48.2017
Camponotus pennsylvanicus	C.penn_1.0_hap1	contig_811	608403	0.198548	48.4003
Camponotus pennsylvanicus	C.penn_1.0_hap1	contig_1939	603393	0.196913	48.5972
Camponotus pennsylvanicus	C.penn_1.0_hap1	contig_313	593836	0.193794	48.791
Camponotus pennsylvanicus	C.penn_1.0_hap1	contig_213	589848	0.192493	48.9834
Camponotus pennsylvanicus	C.penn_1.0_hap1	contig_218	589128	0.192258	49.1757
Camponotus pennsylvanicus	C.penn_1.0_hap1	contig_430	580353	0.189394	49.3651
Camponotus pennsylvanicus	C.penn_1.0_hap1	contig_2194	576800	0.188234	49.5533
Camponotus pennsylvanicus	C.penn_1.0_hap1	contig_806	568048	0.185378	49.7387
Camponotus pennsylvanicus	C.penn_1.0_hap1	contig_1541	566325	0.184816	49.9235
Camponotus pennsylvanicus	C.penn_1.0_hap1	contig_436	565603	0.18458	50.1081
Camponotus pennsylvanicus	C.penn_1.0_hap1	contig_1188	561645	0.183289	50.2914
Camponotus pennsylvanicus	C.penn_1.0_hap1	contig_229	559651	0.182638	50.474
Camponotus pennsylvanicus	C.penn_1.0_hap1	contig_755	555990	0.181443	50.6555
Camponotus pennsylvanicus	C.penn_1.0_hap1	contig_626	555312	0.181222	50.8367
Camponotus pennsylvanicus	C.penn_1.0_hap1	contig_1921	552705	0.180371	51.0171
Camponotus pennsylvanicus	C.penn_1.0_hap1	contig_2283	552370	0.180262	51.1973
Camponotus pennsylvanicus	C.penn_1.0_hap1	contig_2466	548235	0.178912	51.3762
Camponotus pennsylvanicus	C.penn_1.0_hap1	contig_382	546642	0.178393	51.5546
Camponotus pennsylvanicus	C.penn_1.0_hap1	contig_616	540500	0.176388	51.731
Camponotus pennsylvanicus	C.penn_1.0_hap1	contig_200	540466	0.176377	51.9074
Camponotus pennsylvanicus	C.penn_1.0_hap1	contig_212	534574	0.174454	52.0819
Camponotus pennsylvanicus	C.penn_1.0_hap1	contig_640	534358	0.174384	52.2562
Camponotus pennsylvanicus	C.penn_1.0_hap1	contig_441	532842	0.173889	52.4301
Camponotus pennsylvanicus	C.penn_1.0_hap1	contig_1951	528596	0.172503	52.6026
Camponotus pennsylvanicus	C.penn_1.0_hap1	contig_910	525276	0.17142	52.7741
Camponotus pennsylvanicus	C.penn_1.0_hap1	contig_1231	524326	0.17111	52.9452
Camponotus pennsylvanicus	C.penn_1.0_hap1	contig_2470	523565	0.170862	53.116
Camponotus pennsylvanicus	C.penn_1.0_hap1	contig_2525	520201	0.169764	53.2858
Camponotus pennsylvanicus	C.penn_1.0_hap1	contig_2572	517958	0.169032	53.4548
Camponotus pennsylvanicus	C.penn_1.0_hap1	contig_2783	516795	0.168652	53.6235
Camponotus pennsylvanicus	C.penn_1.0_hap1	contig_2718	513020	0.16742	53.7909
Camponotus pennsylvanicus	C.penn_1.0_hap1	contig_678	510841	0.166709	53.9576
Camponotus pennsylvanicus	C.penn_1.0_hap1	contig_2425	509391	0.166236	54.1238
Camponotus pennsylvanicus	C.penn_1.0_hap1	contig_1294	509319	0.166213	54.2901
Camponotus pennsylvanicus	C.penn_1.0_hap1	contig_475	505949	0.165113	54.4552
Camponotus pennsylvanicus	C.penn_1.0_hap1	contig_1491	503993	0.164474	54.6196
Camponotus pennsylvanicus	C.penn_1.0_hap1	contig_524	502575	0.164012	54.7837
Camponotus pennsylvanicus	C.penn_1.0_hap1	contig_1657	502512	0.163991	54.9476
Camponotus pennsylvanicus	C.penn_1.0_hap1	contig_1413	502149	0.163873	55.1115
Camponotus pennsylvanicus	C.penn_1.0_hap1	contig_307	499416	0.162981	55.2745
Camponotus pennsylvanicus	C.penn_1.0_hap1	contig_2650	498809	0.162783	55.4373
Camponotus pennsylvanicus	C.penn_1.0_hap1	contig_2156	496498	0.162028	55.5993
Camponotus pennsylvanicus	C.penn_1.0_hap1	contig_1414	494469	0.161366	55.7607
Camponotus pennsylvanicus	C.penn_1.0_hap1	contig_2495	494115	0.161251	55.9219
Camponotus pennsylvanicus	C.penn_1.0_hap1	contig_574	493353	0.161002	56.0829
Camponotus pennsylvanicus	C.penn_1.0_hap1	contig_104	489967	0.159897	56.2428
Camponotus pennsylvanicus	C.penn_1.0_hap1	contig_584	487878	0.159215	56.402
Camponotus pennsylvanicus	C.penn_1.0_hap1	contig_1569	487232	0.159005	56.561
Camponotus pennsylvanicus	C.penn_1.0_hap1	contig_2445	485172	0.158332	56.7194
Camponotus pennsylvanicus	C.penn_1.0_hap1	contig_94	483588	0.157815	56.8772
Camponotus pennsylvanicus	C.penn_1.0_hap1	contig_686	473789	0.154618	57.0318
Camponotus pennsylvanicus	C.penn_1.0_hap1	contig_1520	470998	0.153707	57.1855
Camponotus pennsylvanicus	C.penn_1.0_hap1	contig_258	469894	0.153346	57.3389
Camponotus pennsylvanicus	C.penn_1.0_hap1	contig_1415	467535	0.152577	57.4914
Camponotus pennsylvanicus	C.penn_1.0_hap1	contig_541	465839	0.152023	57.6435
Camponotus pennsylvanicus	C.penn_1.0_hap1	contig_1096	463216	0.151167	57.7946
Camponotus pennsylvanicus	C.penn_1.0_hap1	contig_150	463110	0.151133	57.9458
Camponotus pennsylvanicus	C.penn_1.0_hap1	contig_666	458172	0.149521	58.0953
Camponotus pennsylvanicus	C.penn_1.0_hap1	contig_490	455016	0.148491	58.2438
Camponotus pennsylvanicus	C.penn_1.0_hap1	contig_2007	453329	0.147941	58.3917
Camponotus pennsylvanicus	C.penn_1.0_hap1	contig_1287	446342	0.14566	58.5374
Camponotus pennsylvanicus	C.penn_1.0_hap1	contig_273	445506	0.145388	58.6828
Camponotus pennsylvanicus	C.penn_1.0_hap1	contig_2058	445060	0.145242	58.828
Camponotus pennsylvanicus	C.penn_1.0_hap1	contig_2205	441247	0.143998	58.972
Camponotus pennsylvanicus	C.penn_1.0_hap1	contig_551	439981	0.143585	59.1156
Camponotus pennsylvanicus	C.penn_1.0_hap1	contig_2622	438226	0.143012	59.2586
Camponotus pennsylvanicus	C.penn_1.0_hap1	contig_2552	435941	0.142266	59.4009
Camponotus pennsylvanicus	C.penn_1.0_hap1	contig_906	431109	0.140689	59.5416
Camponotus pennsylvanicus	C.penn_1.0_hap1	contig_575	430755	0.140574	59.6821
Camponotus pennsylvanicus	C.penn_1.0_hap1	contig_2450	430247	0.140408	59.8225
Camponotus pennsylvanicus	C.penn_1.0_hap1	contig_621	430192	0.14039	59.9629
Camponotus pennsylvanicus	C.penn_1.0_hap1	contig_295	429495	0.140163	60.1031
Camponotus pennsylvanicus	C.penn_1.0_hap1	contig_188	427701	0.139577	60.2427
Camponotus pennsylvanicus	C.penn_1.0_hap1	contig_1961	425274	0.138785	60.3815
Camponotus pennsylvanicus	C.penn_1.0_hap1	contig_594	421689	0.137615	60.5191
Camponotus pennsylvanicus	C.penn_1.0_hap1	contig_1120	420795	0.137323	60.6564
Camponotus pennsylvanicus	C.penn_1.0_hap1	contig_1357	420496	0.137226	60.7936
Camponotus pennsylvanicus	C.penn_1.0_hap1	contig_1849	420122	0.137104	60.9307
Camponotus pennsylvanicus	C.penn_1.0_hap1	contig_347	415430	0.135573	61.0663
Camponotus pennsylvanicus	C.penn_1.0_hap1	contig_153	413108	0.134815	61.2011
Camponotus pennsylvanicus	C.penn_1.0_hap1	contig_387	412660	0.134669	61.3358
Camponotus pennsylvanicus	C.penn_1.0_hap1	contig_1226	412389	0.13458	61.4704
Camponotus pennsylvanicus	C.penn_1.0_hap1	contig_2756	407815	0.133087	61.6034
Camponotus pennsylvanicus	C.penn_1.0_hap1	contig_1388	405270	0.132257	61.7357
Camponotus pennsylvanicus	C.penn_1.0_hap1	contig_357	405178	0.132227	61.8679
Camponotus pennsylvanicus	C.penn_1.0_hap1	contig_1153	403202	0.131582	61.9995
Camponotus pennsylvanicus	C.penn_1.0_hap1	contig_86	403183	0.131576	62.1311
Camponotus pennsylvanicus	C.penn_1.0_hap1	contig_266	403123	0.131556	62.2626
Camponotus pennsylvanicus	C.penn_1.0_hap1	contig_274	402840	0.131464	62.3941
Camponotus pennsylvanicus	C.penn_1.0_hap1	contig_639	398606	0.130082	62.5242
Camponotus pennsylvanicus	C.penn_1.0_hap1	contig_665	398396	0.130014	62.6542
Camponotus pennsylvanicus	C.penn_1.0_hap1	contig_2557	396407	0.129365	62.7836
Camponotus pennsylvanicus	C.penn_1.0_hap1	contig_1561	395954	0.129217	62.9128
Camponotus pennsylvanicus	C.penn_1.0_hap1	contig_1387	392167	0.127981	63.0408
Camponotus pennsylvanicus	C.penn_1.0_hap1	contig_632	388511	0.126788	63.1676
Camponotus pennsylvanicus	C.penn_1.0_hap1	contig_356	387476	0.12645	63.294
Camponotus pennsylvanicus	C.penn_1.0_hap1	contig_390	386813	0.126234	63.4202
Camponotus pennsylvanicus	C.penn_1.0_hap1	contig_318	382755	0.124909	63.5451
Camponotus pennsylvanicus	C.penn_1.0_hap1	contig_2437	380217	0.124081	63.6692
Camponotus pennsylvanicus	C.penn_1.0_hap1	contig_603	376824	0.122974	63.7922
Camponotus pennsylvanicus	C.penn_1.0_hap1	contig_205	376454	0.122853	63.9151
Camponotus pennsylvanicus	C.penn_1.0_hap1	contig_606	375983	0.122699	64.0378
Camponotus pennsylvanicus	C.penn_1.0_hap1	contig_935	375251	0.12246	64.1602
Camponotus pennsylvanicus	C.penn_1.0_hap1	contig_301	373097	0.121757	64.282
Camponotus pennsylvanicus	C.penn_1.0_hap1	contig_547	372438	0.121542	64.4035
Camponotus pennsylvanicus	C.penn_1.0_hap1	contig_320	372228	0.121474	64.525
Camponotus pennsylvanicus	C.penn_1.0_hap1	contig_332	371534	0.121247	64.6462
Camponotus pennsylvanicus	C.penn_1.0_hap1	contig_623	370276	0.120837	64.7671
Camponotus pennsylvanicus	C.penn_1.0_hap1	contig_602	369518	0.12059	64.8877
Camponotus pennsylvanicus	C.penn_1.0_hap1	contig_311	368212	0.120163	65.0078
Camponotus pennsylvanicus	C.penn_1.0_hap1	contig_2463	367837	0.120041	65.1279
Camponotus pennsylvanicus	C.penn_1.0_hap1	contig_2377	365974	0.119433	65.2473
Camponotus pennsylvanicus	C.penn_1.0_hap1	contig_1855	365664	0.119332	65.3666
Camponotus pennsylvanicus	C.penn_1.0_hap1	contig_427	363290	0.118557	65.4852
Camponotus pennsylvanicus	C.penn_1.0_hap1	contig_586	362529	0.118309	65.6035
Camponotus pennsylvanicus	C.penn_1.0_hap1	contig_2279	361007	0.117812	65.7213
Camponotus pennsylvanicus	C.penn_1.0_hap1	contig_1669	360529	0.117656	65.839
Camponotus pennsylvanicus	C.penn_1.0_hap1	contig_1435	360020	0.11749	65.9565
Camponotus pennsylvanicus	C.penn_1.0_hap1	contig_319	358215	0.116901	66.0734
Camponotus pennsylvanicus	C.penn_1.0_hap1	contig_113	353646	0.11541	66.1888
Camponotus pennsylvanicus	C.penn_1.0_hap1	contig_608	353289	0.115293	66.3041
Camponotus pennsylvanicus	C.penn_1.0_hap1	contig_376	352428	0.115012	66.4191
Camponotus pennsylvanicus	C.penn_1.0_hap1	contig_2476	349569	0.114079	66.5331
Camponotus pennsylvanicus	C.penn_1.0_hap1	contig_581	347151	0.11329	66.6464
Camponotus pennsylvanicus	C.penn_1.0_hap1	contig_1313	346183	0.112974	66.7594
Camponotus pennsylvanicus	C.penn_1.0_hap1	contig_450	345446	0.112734	66.8721
Camponotus pennsylvanicus	C.penn_1.0_hap1	contig_2245	344309	0.112363	66.9845
Camponotus pennsylvanicus	C.penn_1.0_hap1	contig_453	343480	0.112092	67.0966
Camponotus pennsylvanicus	C.penn_1.0_hap1	contig_124	342216	0.11168	67.2083
Camponotus pennsylvanicus	C.penn_1.0_hap1	contig_838	342161	0.111662	67.3199
Camponotus pennsylvanicus	C.penn_1.0_hap1	contig_763	341264	0.111369	67.4313
Camponotus pennsylvanicus	C.penn_1.0_hap1	contig_731	338946	0.110613	67.5419
Camponotus pennsylvanicus	C.penn_1.0_hap1	contig_294	338232	0.11038	67.6523
Camponotus pennsylvanicus	C.penn_1.0_hap1	contig_215	336428	0.109791	67.7621
Camponotus pennsylvanicus	C.penn_1.0_hap1	contig_2538	335778	0.109579	67.8717
Camponotus pennsylvanicus	C.penn_1.0_hap1	contig_339	335776	0.109578	67.9813
Camponotus pennsylvanicus	C.penn_1.0_hap1	contig_298	333164	0.108726	68.09
Camponotus pennsylvanicus	C.penn_1.0_hap1	contig_1827	331739	0.108261	68.1982
Camponotus pennsylvanicus	C.penn_1.0_hap1	contig_671	330498	0.107856	68.3061
Camponotus pennsylvanicus	C.penn_1.0_hap1	contig_1548	329972	0.107684	68.4138
Camponotus pennsylvanicus	C.penn_1.0_hap1	contig_226	329965	0.107682	68.5215
Camponotus pennsylvanicus	C.penn_1.0_hap1	contig_933	326044	0.106402	68.6279
Camponotus pennsylvanicus	C.penn_1.0_hap1	contig_543	324332	0.105843	68.7337
Camponotus pennsylvanicus	C.penn_1.0_hap1	contig_60	324239	0.105813	68.8395
Camponotus pennsylvanicus	C.penn_1.0_hap1	contig_2152	322763	0.105331	68.9448
Camponotus pennsylvanicus	C.penn_1.0_hap1	contig_1664	322020	0.105089	69.0499
Camponotus pennsylvanicus	C.penn_1.0_hap1	contig_334	321535	0.104931	69.1549
Camponotus pennsylvanicus	C.penn_1.0_hap1	contig_379	320630	0.104635	69.2595
Camponotus pennsylvanicus	C.penn_1.0_hap1	contig_1447	319035	0.104115	69.3636
Camponotus pennsylvanicus	C.penn_1.0_hap1	contig_2486	318852	0.104055	69.4677
Camponotus pennsylvanicus	C.penn_1.0_hap1	contig_534	318575	0.103965	69.5716
Camponotus pennsylvanicus	C.penn_1.0_hap1	contig_2491	318434	0.103919	69.6756
Camponotus pennsylvanicus	C.penn_1.0_hap1	contig_328	315491	0.102958	69.7785
Camponotus pennsylvanicus	C.penn_1.0_hap1	contig_2247	315375	0.10292	69.8814
Camponotus pennsylvanicus	C.penn_1.0_hap1	contig_70	312428	0.101959	69.9834
Camponotus pennsylvanicus	C.penn_1.0_hap1	contig_2141	312114	0.101856	70.0852
Camponotus pennsylvanicus	C.penn_1.0_hap1	contig_540	311171	0.101548	70.1868
Camponotus pennsylvanicus	C.penn_1.0_hap1	contig_1603	310430	0.101307	70.2881
Camponotus pennsylvanicus	C.penn_1.0_hap1	contig_2746	309747	0.101084	70.3892
Camponotus pennsylvanicus	C.penn_1.0_hap1	contig_244	309231	0.100915	70.4901
Camponotus pennsylvanicus	C.penn_1.0_hap1	contig_1519	308462	0.100664	70.5908
Camponotus pennsylvanicus	C.penn_1.0_hap1	contig_669	308253	0.100596	70.6914
Camponotus pennsylvanicus	C.penn_1.0_hap1	contig_2503	308134	0.100557	70.7919
Camponotus pennsylvanicus	C.penn_1.0_hap1	contig_638	305421	0.0996719	70.8916
Camponotus pennsylvanicus	C.penn_1.0_hap1	contig_1660	304703	0.0994376	70.991
Camponotus pennsylvanicus	C.penn_1.0_hap1	contig_1496	304685	0.0994317	71.0905
Camponotus pennsylvanicus	C.penn_1.0_hap1	contig_679	304209	0.0992764	71.1897
Camponotus pennsylvanicus	C.penn_1.0_hap1	contig_503	304060	0.0992278	71.289
Camponotus pennsylvanicus	C.penn_1.0_hap1	contig_349	303992	0.0992056	71.3882
Camponotus pennsylvanicus	C.penn_1.0_hap1	contig_429	303687	0.099106	71.4873
Camponotus pennsylvanicus	C.penn_1.0_hap1	contig_2547	302366	0.0986749	71.586
Camponotus pennsylvanicus	C.penn_1.0_hap1	contig_2519	301805	0.0984919	71.6844
Camponotus pennsylvanicus	C.penn_1.0_hap1	contig_309	301654	0.0984426	71.7829
Camponotus pennsylvanicus	C.penn_1.0_hap1	contig_2480	298922	0.097551	71.8804
Camponotus pennsylvanicus	C.penn_1.0_hap1	contig_1566	298103	0.0972837	71.9777
Camponotus pennsylvanicus	C.penn_1.0_hap1	contig_560	297060	0.0969434	72.0747
Camponotus pennsylvanicus	C.penn_1.0_hap1	contig_1040	296521	0.0967675	72.1714
Camponotus pennsylvanicus	C.penn_1.0_hap1	contig_761	295096	0.0963024	72.2677
Camponotus pennsylvanicus	C.penn_1.0_hap1	contig_1374	292795	0.0955515	72.3633
Camponotus pennsylvanicus	C.penn_1.0_hap1	contig_989	291624	0.0951694	72.4585
Camponotus pennsylvanicus	C.penn_1.0_hap1	contig_648	290315	0.0947422	72.5532
Camponotus pennsylvanicus	C.penn_1.0_hap1	contig_2522	287017	0.0936659	72.6469
Camponotus pennsylvanicus	C.penn_1.0_hap1	contig_2114	286574	0.0935213	72.7404
Camponotus pennsylvanicus	C.penn_1.0_hap1	contig_637	286471	0.0934877	72.8339
Camponotus pennsylvanicus	C.penn_1.0_hap1	contig_1729	286407	0.0934668	72.9273
Camponotus pennsylvanicus	C.penn_1.0_hap1	contig_221	285264	0.0930938	73.0204
Camponotus pennsylvanicus	C.penn_1.0_hap1	contig_198	284837	0.0929545	73.1134
Camponotus pennsylvanicus	C.penn_1.0_hap1	contig_2523	284223	0.0927541	73.2061
Camponotus pennsylvanicus	C.penn_1.0_hap1	contig_1187	282661	0.0922444	73.2984
Camponotus pennsylvanicus	C.penn_1.0_hap1	contig_1420	281827	0.0919722	73.3904
Camponotus pennsylvanicus	C.penn_1.0_hap1	contig_242	280668	0.091594	73.482
Camponotus pennsylvanicus	C.penn_1.0_hap1	contig_1334	279947	0.0913587	73.5733
Camponotus pennsylvanicus	C.penn_1.0_hap1	contig_2752	278436	0.0908656	73.6642
Camponotus pennsylvanicus	C.penn_1.0_hap1	contig_234	278182	0.0907827	73.755
Camponotus pennsylvanicus	C.penn_1.0_hap1	contig_149	277657	0.0906113	73.8456
Camponotus pennsylvanicus	C.penn_1.0_hap1	contig_684	275722	0.0899799	73.9356
Camponotus pennsylvanicus	C.penn_1.0_hap1	contig_270	275227	0.0898183	74.0254
Camponotus pennsylvanicus	C.penn_1.0_hap1	contig_2553	273549	0.0892707	74.1146
Camponotus pennsylvanicus	C.penn_1.0_hap1	contig_2096	273527	0.0892635	74.2039
Camponotus pennsylvanicus	C.penn_1.0_hap1	contig_2123	271342	0.0885505	74.2925
Camponotus pennsylvanicus	C.penn_1.0_hap1	contig_2689	270747	0.0883563	74.3808
Camponotus pennsylvanicus	C.penn_1.0_hap1	contig_647	269234	0.0878626	74.4687
Camponotus pennsylvanicus	C.penn_1.0_hap1	contig_246	268847	0.0877363	74.5564
Camponotus pennsylvanicus	C.penn_1.0_hap1	contig_1131	268799	0.0877206	74.6441
Camponotus pennsylvanicus	C.penn_1.0_hap1	contig_2515	267596	0.087328	74.7315
Camponotus pennsylvanicus	C.penn_1.0_hap1	contig_827	266957	0.0871195	74.8186
Camponotus pennsylvanicus	C.penn_1.0_hap1	contig_738	266778	0.0870611	74.9056
Camponotus pennsylvanicus	C.penn_1.0_hap1	contig_1471	265840	0.0867549	74.9924
Camponotus pennsylvanicus	C.penn_1.0_hap1	contig_2560	264698	0.0863823	75.0788
Camponotus pennsylvanicus	C.penn_1.0_hap1	contig_1857	264548	0.0863333	75.1651
Camponotus pennsylvanicus	C.penn_1.0_hap1	contig_620	263315	0.0859309	75.251
Camponotus pennsylvanicus	C.penn_1.0_hap1	contig_1479	262046	0.0855168	75.3366
Camponotus pennsylvanicus	C.penn_1.0_hap1	contig_938	261337	0.0852854	75.4218
Camponotus pennsylvanicus	C.penn_1.0_hap1	contig_660	260817	0.0851157	75.507
Camponotus pennsylvanicus	C.penn_1.0_hap1	contig_879	260037	0.0848612	75.5918
Camponotus pennsylvanicus	C.penn_1.0_hap1	contig_5	259218	0.0845939	75.6764
Camponotus pennsylvanicus	C.penn_1.0_hap1	contig_2274	256616	0.0837448	75.7602
Camponotus pennsylvanicus	C.penn_1.0_hap1	contig_985	256365	0.0836628	75.8438
Camponotus pennsylvanicus	C.penn_1.0_hap1	contig_668	256338	0.083654	75.9275
Camponotus pennsylvanicus	C.penn_1.0_hap1	contig_1593	256131	0.0835865	76.0111
Camponotus pennsylvanicus	C.penn_1.0_hap1	contig_1279	255789	0.0834749	76.0945
Camponotus pennsylvanicus	C.penn_1.0_hap1	contig_987	254089	0.0829201	76.1775
Camponotus pennsylvanicus	C.penn_1.0_hap1	contig_494	253585	0.0827556	76.2602
Camponotus pennsylvanicus	C.penn_1.0_hap1	contig_214	251500	0.0820752	76.3423
Camponotus pennsylvanicus	C.penn_1.0_hap1	contig_529	251014	0.0819166	76.4242
Camponotus pennsylvanicus	C.penn_1.0_hap1	contig_448	249770	0.0815106	76.5057
Camponotus pennsylvanicus	C.penn_1.0_hap1	contig_1384	248200	0.0809983	76.5867
Camponotus pennsylvanicus	C.penn_1.0_hap1	contig_1150	247592	0.0807998	76.6675
Camponotus pennsylvanicus	C.penn_1.0_hap1	contig_1080	246140	0.080326	76.7478
Camponotus pennsylvanicus	C.penn_1.0_hap1	contig_675	244922	0.0799285	76.8278
Camponotus pennsylvanicus	C.penn_1.0_hap1	contig_2508	244578	0.0798162	76.9076
Camponotus pennsylvanicus	C.penn_1.0_hap1	contig_741	244423	0.0797657	76.9873
Camponotus pennsylvanicus	C.penn_1.0_hap1	contig_421	244348	0.0797412	77.0671
Camponotus pennsylvanicus	C.penn_1.0_hap1	contig_2582	242620	0.0791773	77.1463
Camponotus pennsylvanicus	C.penn_1.0_hap1	contig_667	241998	0.0789743	77.2252
Camponotus pennsylvanicus	C.penn_1.0_hap1	contig_424	239953	0.0783069	77.3035
Camponotus pennsylvanicus	C.penn_1.0_hap1	contig_1757	238597	0.0778644	77.3814
Camponotus pennsylvanicus	C.penn_1.0_hap1	contig_2361	238320	0.077774	77.4592
Camponotus pennsylvanicus	C.penn_1.0_hap1	contig_815	237559	0.0775256	77.5367
Camponotus pennsylvanicus	C.penn_1.0_hap1	contig_572	236611	0.0772163	77.6139
Camponotus pennsylvanicus	C.penn_1.0_hap1	contig_304	236096	0.0770482	77.691
Camponotus pennsylvanicus	C.penn_1.0_hap1	contig_633	235787	0.0769474	77.7679
Camponotus pennsylvanicus	C.penn_1.0_hap1	contig_939	235725	0.0769271	77.8449
Camponotus pennsylvanicus	C.penn_1.0_hap1	contig_2657	233931	0.0763417	77.9212
Camponotus pennsylvanicus	C.penn_1.0_hap1	contig_1567	233843	0.076313	77.9975
Camponotus pennsylvanicus	C.penn_1.0_hap1	contig_2013	233031	0.076048	78.0736
Camponotus pennsylvanicus	C.penn_1.0_hap1	contig_223	232462	0.0758623	78.1494
Camponotus pennsylvanicus	C.penn_1.0_hap1	contig_1111	230772	0.0753108	78.2247
Camponotus pennsylvanicus	C.penn_1.0_hap1	contig_176	230404	0.0751907	78.2999
Camponotus pennsylvanicus	C.penn_1.0_hap1	contig_1467	230109	0.0750944	78.375
Camponotus pennsylvanicus	C.penn_1.0_hap1	contig_2430	229870	0.0750164	78.45
Camponotus pennsylvanicus	C.penn_1.0_hap1	contig_2032	229786	0.074989	78.525
Camponotus pennsylvanicus	C.penn_1.0_hap1	contig_1500	229483	0.0748901	78.5999
Camponotus pennsylvanicus	C.penn_1.0_hap1	contig_1950	227379	0.0742035	78.6741
Camponotus pennsylvanicus	C.penn_1.0_hap1	contig_398	226729	0.0739914	78.7481
Camponotus pennsylvanicus	C.penn_1.0_hap1	contig_51	226304	0.0738527	78.822
Camponotus pennsylvanicus	C.penn_1.0_hap1	contig_2454	225963	0.0737414	78.8957
Camponotus pennsylvanicus	C.penn_1.0_hap1	contig_833	222767	0.0726984	78.9684
Camponotus pennsylvanicus	C.penn_1.0_hap1	contig_759	222680	0.07267	79.0411
Camponotus pennsylvanicus	C.penn_1.0_hap1	contig_1284	221974	0.0724396	79.1135
Camponotus pennsylvanicus	C.penn_1.0_hap1	contig_1998	221599	0.0723172	79.1858
Camponotus pennsylvanicus	C.penn_1.0_hap1	contig_915	221542	0.0722986	79.2581
Camponotus pennsylvanicus	C.penn_1.0_hap1	contig_698	221299	0.0722193	79.3303
Camponotus pennsylvanicus	C.penn_1.0_hap1	contig_537	220905	0.0720907	79.4024
Camponotus pennsylvanicus	C.penn_1.0_hap1	contig_569	220408	0.0719285	79.4744
Camponotus pennsylvanicus	C.penn_1.0_hap1	contig_685	217364	0.0709352	79.5453
Camponotus pennsylvanicus	C.penn_1.0_hap1	contig_504	216833	0.0707619	79.6161
Camponotus pennsylvanicus	C.penn_1.0_hap1	contig_433	215936	0.0704691	79.6865
Camponotus pennsylvanicus	C.penn_1.0_hap1	contig_1871	214135	0.0698814	79.7564
Camponotus pennsylvanicus	C.penn_1.0_hap1	contig_240	213699	0.0697391	79.8261
Camponotus pennsylvanicus	C.penn_1.0_hap1	contig_353	210304	0.0686312	79.8948
Camponotus pennsylvanicus	C.penn_1.0_hap1	contig_613	207841	0.0678274	79.9626
Camponotus pennsylvanicus	C.penn_1.0_hap1	contig_1286	207781	0.0678078	80.0304
Camponotus pennsylvanicus	C.penn_1.0_hap1	contig_2511	207305	0.0676525	80.0981
Camponotus pennsylvanicus	C.penn_1.0_hap1	contig_1003	206452	0.0673741	80.1654
Camponotus pennsylvanicus	C.penn_1.0_hap1	contig_526	205685	0.0671238	80.2326
Camponotus pennsylvanicus	C.penn_1.0_hap1	contig_1851	205618	0.0671019	80.2997
Camponotus pennsylvanicus	C.penn_1.0_hap1	contig_1537	204379	0.0666976	80.3664
Camponotus pennsylvanicus	C.penn_1.0_hap1	contig_449	203740	0.0664891	80.4329
Camponotus pennsylvanicus	C.penn_1.0_hap1	contig_851	202061	0.0659411	80.4988
Camponotus pennsylvanicus	C.penn_1.0_hap1	contig_323	201128	0.0656367	80.5644
Camponotus pennsylvanicus	C.penn_1.0_hap1	contig_415	200805	0.0655312	80.63
Camponotus pennsylvanicus	C.penn_1.0_hap1	contig_657	200556	0.06545	80.6954
Camponotus pennsylvanicus	C.penn_1.0_hap1	contig_1210	199756	0.0651889	80.7606
Camponotus pennsylvanicus	C.penn_1.0_hap1	contig_1252	197405	0.0644217	80.825
Camponotus pennsylvanicus	C.penn_1.0_hap1	contig_1816	197260	0.0643744	80.8894
Camponotus pennsylvanicus	C.penn_1.0_hap1	contig_1098	197224	0.0643626	80.9538
Camponotus pennsylvanicus	C.penn_1.0_hap1	contig_2422	194864	0.0635924	81.0173
Camponotus pennsylvanicus	C.penn_1.0_hap1	contig_425	194857	0.0635902	81.0809
Camponotus pennsylvanicus	C.penn_1.0_hap1	contig_141	194031	0.0633206	81.1443
Camponotus pennsylvanicus	C.penn_1.0_hap1	contig_201	193721	0.0632194	81.2075
Camponotus pennsylvanicus	C.penn_1.0_hap1	contig_2483	193058	0.0630031	81.2705
Camponotus pennsylvanicus	C.penn_1.0_hap1	contig_2022	192378	0.0627812	81.3333
Camponotus pennsylvanicus	C.penn_1.0_hap1	contig_2108	189921	0.0619793	81.3952
Camponotus pennsylvanicus	C.penn_1.0_hap1	contig_670	189893	0.0619702	81.4572
Camponotus pennsylvanicus	C.penn_1.0_hap1	contig_190	189390	0.061806	81.519
Camponotus pennsylvanicus	C.penn_1.0_hap1	contig_1512	187489	0.0611857	81.5802
Camponotus pennsylvanicus	C.penn_1.0_hap1	contig_834	187399	0.0611563	81.6414
Camponotus pennsylvanicus	C.penn_1.0_hap1	contig_2462	186855	0.0609788	81.7023
Camponotus pennsylvanicus	C.penn_1.0_hap1	contig_2637	186288	0.0607937	81.7631
Camponotus pennsylvanicus	C.penn_1.0_hap1	contig_1165	185570	0.0605594	81.8237
Camponotus pennsylvanicus	C.penn_1.0_hap1	contig_808	184386	0.060173	81.8839
Camponotus pennsylvanicus	C.penn_1.0_hap1	contig_373	182917	0.0596936	81.9436
Camponotus pennsylvanicus	C.penn_1.0_hap1	contig_1298	182682	0.0596169	82.0032
Camponotus pennsylvanicus	C.penn_1.0_hap1	contig_348	182298	0.0594916	82.0627
Camponotus pennsylvanicus	C.penn_1.0_hap1	contig_556	181634	0.0592749	82.1219
Camponotus pennsylvanicus	C.penn_1.0_hap1	contig_346	181535	0.0592426	82.1812
Camponotus pennsylvanicus	C.penn_1.0_hap1	contig_1581	181247	0.0591486	82.2403
Camponotus pennsylvanicus	C.penn_1.0_hap1	contig_486	180972	0.0590589	82.2994
Camponotus pennsylvanicus	C.penn_1.0_hap1	contig_2057	180609	0.0589404	82.3583
Camponotus pennsylvanicus	C.penn_1.0_hap1	contig_2323	180472	0.0588957	82.4172
Camponotus pennsylvanicus	C.penn_1.0_hap1	contig_192	179601	0.0586115	82.4758
Camponotus pennsylvanicus	C.penn_1.0_hap1	contig_396	178790	0.0583468	82.5342
Camponotus pennsylvanicus	C.penn_1.0_hap1	contig_968	178733	0.0583282	82.5925
Camponotus pennsylvanicus	C.penn_1.0_hap1	contig_2647	178689	0.0583139	82.6508
Camponotus pennsylvanicus	C.penn_1.0_hap1	contig_2653	178210	0.0581575	82.709
Camponotus pennsylvanicus	C.penn_1.0_hap1	contig_1810	177253	0.0578452	82.7668
Camponotus pennsylvanicus	C.penn_1.0_hap1	contig_2710	176676	0.0576569	82.8245
Camponotus pennsylvanicus	C.penn_1.0_hap1	contig_2794	175505	0.0572748	82.8818
Camponotus pennsylvanicus	C.penn_1.0_hap1	contig_982	174980	0.0571034	82.9389
Camponotus pennsylvanicus	C.penn_1.0_hap1	contig_2526	174941	0.0570907	82.996
Camponotus pennsylvanicus	C.penn_1.0_hap1	contig_872	174372	0.056905	83.0529
Camponotus pennsylvanicus	C.penn_1.0_hap1	contig_443	173362	0.0565754	83.1094
Camponotus pennsylvanicus	C.penn_1.0_hap1	contig_822	172454	0.0562791	83.1657
Camponotus pennsylvanicus	C.penn_1.0_hap1	contig_736	172252	0.0562132	83.2219
Camponotus pennsylvanicus	C.penn_1.0_hap1	contig_1047	171562	0.055988	83.2779
Camponotus pennsylvanicus	C.penn_1.0_hap1	contig_1063	171323	0.05591	83.3338
Camponotus pennsylvanicus	C.penn_1.0_hap1	contig_263	169979	0.0554714	83.3893
Camponotus pennsylvanicus	C.penn_1.0_hap1	contig_128	169253	0.0552345	83.4445
Camponotus pennsylvanicus	C.penn_1.0_hap1	contig_224	168764	0.0550749	83.4996
Camponotus pennsylvanicus	C.penn_1.0_hap1	contig_210	168181	0.0548846	83.5545
Camponotus pennsylvanicus	C.penn_1.0_hap1	contig_550	167174	0.054556	83.6091
Camponotus pennsylvanicus	C.penn_1.0_hap1	contig_2505	166985	0.0544943	83.6635
Camponotus pennsylvanicus	C.penn_1.0_hap1	contig_208	166318	0.0542767	83.7178
Camponotus pennsylvanicus	C.penn_1.0_hap1	contig_351	165419	0.0539833	83.7718
Camponotus pennsylvanicus	C.penn_1.0_hap1	contig_645	165187	0.0539076	83.8257
Camponotus pennsylvanicus	C.penn_1.0_hap1	contig_525	164288	0.0536142	83.8793
Camponotus pennsylvanicus	C.penn_1.0_hap1	contig_75	163772	0.0534458	83.9328
Camponotus pennsylvanicus	C.penn_1.0_hap1	contig_1280	161046	0.0525562	83.9853
Camponotus pennsylvanicus	C.penn_1.0_hap1	contig_676	160533	0.0523888	84.0377
Camponotus pennsylvanicus	C.penn_1.0_hap1	contig_2451	160434	0.0523565	84.0901
Camponotus pennsylvanicus	C.penn_1.0_hap1	contig_1318	160014	0.0522194	84.1423
Camponotus pennsylvanicus	C.penn_1.0_hap1	contig_1358	159919	0.0521884	84.1945
Camponotus pennsylvanicus	C.penn_1.0_hap1	contig_1698	159414	0.0520236	84.2465
Camponotus pennsylvanicus	C.penn_1.0_hap1	contig_567	158404	0.051694	84.2982
Camponotus pennsylvanicus	C.penn_1.0_hap1	contig_394	158356	0.0516783	84.3499
Camponotus pennsylvanicus	C.penn_1.0_hap1	contig_314	158263	0.051648	84.4015
Camponotus pennsylvanicus	C.penn_1.0_hap1	contig_1246	157774	0.0514884	84.453
Camponotus pennsylvanicus	C.penn_1.0_hap1	contig_2484	157227	0.0513099	84.5043
Camponotus pennsylvanicus	C.penn_1.0_hap1	contig_1723	155512	0.0507502	84.5551
Camponotus pennsylvanicus	C.penn_1.0_hap1	contig_341	155421	0.0507205	84.6058
Camponotus pennsylvanicus	C.penn_1.0_hap1	contig_1591	155161	0.0506357	84.6564
Camponotus pennsylvanicus	C.penn_1.0_hap1	contig_630	155136	0.0506275	84.7071
Camponotus pennsylvanicus	C.penn_1.0_hap1	contig_2319	154668	0.0504748	84.7575
Camponotus pennsylvanicus	C.penn_1.0_hap1	contig_2372	154170	0.0503123	84.8078
Camponotus pennsylvanicus	C.penn_1.0_hap1	contig_2609	153901	0.0502245	84.8581
Camponotus pennsylvanicus	C.penn_1.0_hap1	contig_1112	153093	0.0499608	84.908
Camponotus pennsylvanicus	C.penn_1.0_hap1	contig_2459	152841	0.0498785	84.9579
Camponotus pennsylvanicus	C.penn_1.0_hap1	contig_268	151433	0.0494191	85.0073
Camponotus pennsylvanicus	C.penn_1.0_hap1	contig_946	151168	0.0493326	85.0567
Camponotus pennsylvanicus	C.penn_1.0_hap1	contig_699	149651	0.0488375	85.1055
Camponotus pennsylvanicus	C.penn_1.0_hap1	contig_2517	149437	0.0487677	85.1543
Camponotus pennsylvanicus	C.penn_1.0_hap1	contig_1076	149189	0.0486867	85.203
Camponotus pennsylvanicus	C.penn_1.0_hap1	contig_506	148297	0.0483956	85.2513
Camponotus pennsylvanicus	C.penn_1.0_hap1	contig_2099	148039	0.0483114	85.2997
Camponotus pennsylvanicus	C.penn_1.0_hap1	contig_2489	147559	0.0481548	85.3478
Camponotus pennsylvanicus	C.penn_1.0_hap1	contig_2720	147520	0.0481421	85.396
Camponotus pennsylvanicus	C.penn_1.0_hap1	contig_380	147484	0.0481303	85.4441
Camponotus pennsylvanicus	C.penn_1.0_hap1	contig_130	145998	0.0476454	85.4917
Camponotus pennsylvanicus	C.penn_1.0_hap1	contig_2780	145988	0.0476421	85.5394
Camponotus pennsylvanicus	C.penn_1.0_hap1	contig_438	145593	0.0475132	85.5869
Camponotus pennsylvanicus	C.penn_1.0_hap1	contig_1362	145310	0.0474209	85.6343
Camponotus pennsylvanicus	C.penn_1.0_hap1	contig_1744	145199	0.0473846	85.6817
Camponotus pennsylvanicus	C.penn_1.0_hap1	contig_275	144254	0.0470762	85.7288
Camponotus pennsylvanicus	C.penn_1.0_hap1	contig_1335	144216	0.0470638	85.7758
Camponotus pennsylvanicus	C.penn_1.0_hap1	contig_1588	144130	0.0470358	85.8229
Camponotus pennsylvanicus	C.penn_1.0_hap1	contig_271	143613	0.0468671	85.8697
Camponotus pennsylvanicus	C.penn_1.0_hap1	contig_2499	141662	0.0462304	85.916
Camponotus pennsylvanicus	C.penn_1.0_hap1	contig_211	141525	0.0461857	85.9622
Camponotus pennsylvanicus	C.penn_1.0_hap1	contig_225	140134	0.0457317	86.0079
Camponotus pennsylvanicus	C.penn_1.0_hap1	contig_303	139786	0.0456181	86.0535
Camponotus pennsylvanicus	C.penn_1.0_hap1	contig_1099	138505	0.0452001	86.0987
Camponotus pennsylvanicus	C.penn_1.0_hap1	contig_535	138073	0.0450591	86.1438
Camponotus pennsylvanicus	C.penn_1.0_hap1	contig_2475	136481	0.0445396	86.1883
Camponotus pennsylvanicus	C.penn_1.0_hap1	contig_2159	136181	0.0444417	86.2327
Camponotus pennsylvanicus	C.penn_1.0_hap1	contig_2144	136146	0.0444303	86.2772
Camponotus pennsylvanicus	C.penn_1.0_hap1	contig_826	135417	0.0441923	86.3214
Camponotus pennsylvanicus	C.penn_1.0_hap1	contig_1911	135260	0.0441411	86.3655
Camponotus pennsylvanicus	C.penn_1.0_hap1	contig_391	134661	0.0439456	86.4095
Camponotus pennsylvanicus	C.penn_1.0_hap1	contig_853	133947	0.0437126	86.4532
Camponotus pennsylvanicus	C.penn_1.0_hap1	contig_497	133899	0.043697	86.4969
Camponotus pennsylvanicus	C.penn_1.0_hap1	contig_227	133711	0.0436356	86.5405
Camponotus pennsylvanicus	C.penn_1.0_hap1	contig_2404	132959	0.0433902	86.5839
Camponotus pennsylvanicus	C.penn_1.0_hap1	contig_545	132916	0.0433762	86.6273
Camponotus pennsylvanicus	C.penn_1.0_hap1	contig_122	131159	0.0428028	86.6701
Camponotus pennsylvanicus	C.penn_1.0_hap1	contig_1511	129606	0.042296	86.7124
Camponotus pennsylvanicus	C.penn_1.0_hap1	contig_979	129112	0.0421348	86.7545
Camponotus pennsylvanicus	C.penn_1.0_hap1	contig_726	128761	0.0420202	86.7965
Camponotus pennsylvanicus	C.penn_1.0_hap1	contig_1624	127827	0.0417154	86.8382
Camponotus pennsylvanicus	C.penn_1.0_hap1	contig_151	127333	0.0415542	86.8798
Camponotus pennsylvanicus	C.penn_1.0_hap1	contig_296	127178	0.0415036	86.9213
Camponotus pennsylvanicus	C.penn_1.0_hap1	contig_282	126439	0.0412624	86.9626
Camponotus pennsylvanicus	C.penn_1.0_hap1	contig_1722	126273	0.0412083	87.0038
Camponotus pennsylvanicus	C.penn_1.0_hap1	contig_257	125155	0.0408434	87.0446
Camponotus pennsylvanicus	C.penn_1.0_hap1	contig_2555	124286	0.0405598	87.0852
Camponotus pennsylvanicus	C.penn_1.0_hap1	contig_1811	124048	0.0404822	87.1256
Camponotus pennsylvanicus	C.penn_1.0_hap1	contig_746	123948	0.0404495	87.1661
Camponotus pennsylvanicus	C.penn_1.0_hap1	contig_1426	123758	0.0403875	87.2065
Camponotus pennsylvanicus	C.penn_1.0_hap1	contig_299	123398	0.04027	87.2468
Camponotus pennsylvanicus	C.penn_1.0_hap1	contig_753	122493	0.0399747	87.2867
Camponotus pennsylvanicus	C.penn_1.0_hap1	contig_2563	122314	0.0399163	87.3266
Camponotus pennsylvanicus	C.penn_1.0_hap1	contig_2504	122199	0.0398788	87.3665
Camponotus pennsylvanicus	C.penn_1.0_hap1	contig_729	121770	0.0397388	87.4063
Camponotus pennsylvanicus	C.penn_1.0_hap1	contig_542	121297	0.0395844	87.4458
Camponotus pennsylvanicus	C.penn_1.0_hap1	contig_1490	121280	0.0395788	87.4854
Camponotus pennsylvanicus	C.penn_1.0_hap1	contig_1982	120144	0.0392081	87.5246
Camponotus pennsylvanicus	C.penn_1.0_hap1	contig_1119	119934	0.0391396	87.5638
Camponotus pennsylvanicus	C.penn_1.0_hap1	contig_539	119301	0.038933	87.6027
Camponotus pennsylvanicus	C.penn_1.0_hap1	contig_2471	119114	0.038872	87.6416
Camponotus pennsylvanicus	C.penn_1.0_hap1	contig_846	119076	0.0388596	87.6804
Camponotus pennsylvanicus	C.penn_1.0_hap1	contig_197	118551	0.0386883	87.7191
Camponotus pennsylvanicus	C.penn_1.0_hap1	contig_711	117752	0.0384275	87.7576
Camponotus pennsylvanicus	C.penn_1.0_hap1	contig_1398	117740	0.0384236	87.796
Camponotus pennsylvanicus	C.penn_1.0_hap1	contig_1860	117470	0.0383355	87.8343
Camponotus pennsylvanicus	C.penn_1.0_hap1	contig_1275	117206	0.0382493	87.8726
Camponotus pennsylvanicus	C.penn_1.0_hap1	contig_256	116647	0.0380669	87.9106
Camponotus pennsylvanicus	C.penn_1.0_hap1	contig_177	116493	0.0380166	87.9486
Camponotus pennsylvanicus	C.penn_1.0_hap1	contig_1198	114857	0.0374827	87.9861
Camponotus pennsylvanicus	C.penn_1.0_hap1	contig_374	114536	0.037378	88.0235
Camponotus pennsylvanicus	C.penn_1.0_hap1	contig_1798	114090	0.0372324	88.0607
Camponotus pennsylvanicus	C.penn_1.0_hap1	contig_2005	113601	0.0370729	88.0978
Camponotus pennsylvanicus	C.penn_1.0_hap1	contig_832	113409	0.0370102	88.1348
Camponotus pennsylvanicus	C.penn_1.0_hap1	contig_57	111856	0.0365034	88.1713
Camponotus pennsylvanicus	C.penn_1.0_hap1	contig_1324	111125	0.0362648	88.2076
Camponotus pennsylvanicus	C.penn_1.0_hap1	contig_378	110803	0.0361598	88.2437
Camponotus pennsylvanicus	C.penn_1.0_hap1	contig_312	110775	0.0361506	88.2799
Camponotus pennsylvanicus	C.penn_1.0_hap1	contig_643	110607	0.0360958	88.316
Camponotus pennsylvanicus	C.penn_1.0_hap1	contig_1854	110378	0.0360211	88.352
Camponotus pennsylvanicus	C.penn_1.0_hap1	contig_1506	110291	0.0359927	88.388
Camponotus pennsylvanicus	C.penn_1.0_hap1	contig_2443	110167	0.0359522	88.424
Camponotus pennsylvanicus	C.penn_1.0_hap1	contig_405	109852	0.0358494	88.4598
Camponotus pennsylvanicus	C.penn_1.0_hap1	contig_595	109635	0.0357786	88.4956
Camponotus pennsylvanicus	C.penn_1.0_hap1	contig_2015	109355	0.0356872	88.5313
Camponotus pennsylvanicus	C.penn_1.0_hap1	contig_1780	108724	0.0354813	88.5668
Camponotus pennsylvanicus	C.penn_1.0_hap1	contig_628	108638	0.0354532	88.6022
Camponotus pennsylvanicus	C.penn_1.0_hap1	contig_2664	108626	0.0354493	88.6377
Camponotus pennsylvanicus	C.penn_1.0_hap1	contig_2651	108333	0.0353537	88.673
Camponotus pennsylvanicus	C.penn_1.0_hap1	contig_1002	107993	0.0352427	88.7083
Camponotus pennsylvanicus	C.penn_1.0_hap1	contig_174	107853	0.035197	88.7435
Camponotus pennsylvanicus	C.penn_1.0_hap1	contig_345	107680	0.0351406	88.7786
Camponotus pennsylvanicus	C.penn_1.0_hap1	contig_289	106964	0.0349069	88.8135
Camponotus pennsylvanicus	C.penn_1.0_hap1	contig_1095	106921	0.0348929	88.8484
Camponotus pennsylvanicus	C.penn_1.0_hap1	contig_292	106234	0.0346687	88.8831
Camponotus pennsylvanicus	C.penn_1.0_hap1	contig_1421	105978	0.0345851	88.9176
Camponotus pennsylvanicus	C.penn_1.0_hap1	contig_1297	105730	0.0345042	88.9522
Camponotus pennsylvanicus	C.penn_1.0_hap1	contig_2618	105039	0.0342787	88.9864
Camponotus pennsylvanicus	C.penn_1.0_hap1	contig_1517	104701	0.0341684	89.0206
Camponotus pennsylvanicus	C.penn_1.0_hap1	contig_745	104248	0.0340206	89.0546
Camponotus pennsylvanicus	C.penn_1.0_hap1	contig_393	103915	0.0339119	89.0885
Camponotus pennsylvanicus	C.penn_1.0_hap1	contig_2642	103142	0.0336596	89.1222
Camponotus pennsylvanicus	C.penn_1.0_hap1	contig_2293	102830	0.0335578	89.1557
Camponotus pennsylvanicus	C.penn_1.0_hap1	contig_440	102418	0.0334234	89.1892
Camponotus pennsylvanicus	C.penn_1.0_hap1	contig_829	102277	0.0333774	89.2226
Camponotus pennsylvanicus	C.penn_1.0_hap1	contig_734	101844	0.033236	89.2558
Camponotus pennsylvanicus	C.penn_1.0_hap1	contig_1992	101299	0.0330582	89.2888
Camponotus pennsylvanicus	C.penn_1.0_hap1	contig_419	100317	0.0327377	89.3216
Camponotus pennsylvanicus	C.penn_1.0_hap1	contig_1183	99857	0.0325876	89.3542
Camponotus pennsylvanicus	C.penn_1.0_hap1	contig_1424	99814	0.0325736	89.3867
Camponotus pennsylvanicus	C.penn_1.0_hap1	contig_655	99509	0.032474	89.4192
Camponotus pennsylvanicus	C.penn_1.0_hap1	contig_653	99270	0.032396	89.4516
Camponotus pennsylvanicus	C.penn_1.0_hap1	contig_2673	98904	0.0322766	89.4839
Camponotus pennsylvanicus	C.penn_1.0_hap1	contig_601	98597	0.0321764	89.5161
Camponotus pennsylvanicus	C.penn_1.0_hap1	contig_2721	98593	0.0321751	89.5482
Camponotus pennsylvanicus	C.penn_1.0_hap1	contig_238	98361	0.0320994	89.5803
Camponotus pennsylvanicus	C.penn_1.0_hap1	contig_624	97793	0.031914	89.6123
Camponotus pennsylvanicus	C.penn_1.0_hap1	contig_737	97636	0.0318628	89.6441
Camponotus pennsylvanicus	C.penn_1.0_hap1	contig_843	97090	0.0316846	89.6758
Camponotus pennsylvanicus	C.penn_1.0_hap1	contig_1527	97085	0.031683	89.7075
Camponotus pennsylvanicus	C.penn_1.0_hap1	contig_4	96159	0.0313808	89.7389
Camponotus pennsylvanicus	C.penn_1.0_hap1	contig_598	95904	0.0312976	89.7702
Camponotus pennsylvanicus	C.penn_1.0_hap1	contig_466	95862	0.0312839	89.8014
Camponotus pennsylvanicus	C.penn_1.0_hap1	contig_422	95465	0.0311543	89.8326
Camponotus pennsylvanicus	C.penn_1.0_hap1	contig_199	94412	0.0308107	89.8634
Camponotus pennsylvanicus	C.penn_1.0_hap1	contig_467	94284	0.0307689	89.8942
Camponotus pennsylvanicus	C.penn_1.0_hap1	contig_1606	94025	0.0306844	89.9249
Camponotus pennsylvanicus	C.penn_1.0_hap1	contig_2713	93534	0.0305241	89.9554
Camponotus pennsylvanicus	C.penn_1.0_hap1	contig_231	93403	0.0304814	89.9859
Camponotus pennsylvanicus	C.penn_1.0_hap1	contig_1074	93382	0.0304745	90.0163
Camponotus pennsylvanicus	C.penn_1.0_hap1	contig_1282	92443	0.0301681	90.0465
Camponotus pennsylvanicus	C.penn_1.0_hap1	contig_1066	92332	0.0301319	90.0766
Camponotus pennsylvanicus	C.penn_1.0_hap1	contig_2083	92309	0.0301244	90.1068
Camponotus pennsylvanicus	C.penn_1.0_hap1	contig_2753	92287	0.0301172	90.1369
Camponotus pennsylvanicus	C.penn_1.0_hap1	contig_1390	91885	0.029986	90.1669
Camponotus pennsylvanicus	C.penn_1.0_hap1	contig_395	91690	0.0299224	90.1968
Camponotus pennsylvanicus	C.penn_1.0_hap1	contig_1168	91408	0.0298303	90.2266
Camponotus pennsylvanicus	C.penn_1.0_hap1	contig_1343	90855	0.0296499	90.2563
Camponotus pennsylvanicus	C.penn_1.0_hap1	contig_2626	90729	0.0296087	90.2859
Camponotus pennsylvanicus	C.penn_1.0_hap1	contig_549	90583	0.0295611	90.3154
Camponotus pennsylvanicus	C.penn_1.0_hap1	contig_747	90225	0.0294443	90.3449
Camponotus pennsylvanicus	C.penn_1.0_hap1	contig_1247	89966	0.0293597	90.3742
Camponotus pennsylvanicus	C.penn_1.0_hap1	contig_2660	89001	0.0290448	90.4033
Camponotus pennsylvanicus	C.penn_1.0_hap1	contig_2739	88614	0.0289185	90.4322
Camponotus pennsylvanicus	C.penn_1.0_hap1	contig_2561	88601	0.0289143	90.4611
Camponotus pennsylvanicus	C.penn_1.0_hap1	contig_950	88468	0.0288709	90.49
Camponotus pennsylvanicus	C.penn_1.0_hap1	contig_659	88354	0.0288337	90.5188
Camponotus pennsylvanicus	C.penn_1.0_hap1	contig_2788	88182	0.0287776	90.5476
Camponotus pennsylvanicus	C.penn_1.0_hap1	contig_840	87920	0.0286921	90.5763
Camponotus pennsylvanicus	C.penn_1.0_hap1	contig_1991	87675	0.0286121	90.6049
Camponotus pennsylvanicus	C.penn_1.0_hap1	contig_831	87345	0.0285044	90.6334
Camponotus pennsylvanicus	C.penn_1.0_hap1	contig_619	86908	0.0283618	90.6618
Camponotus pennsylvanicus	C.penn_1.0_hap1	contig_625	86862	0.0283468	90.6901
Camponotus pennsylvanicus	C.penn_1.0_hap1	contig_1253	86853	0.0283438	90.7185
Camponotus pennsylvanicus	C.penn_1.0_hap1	contig_531	86599	0.028261	90.7467
Camponotus pennsylvanicus	C.penn_1.0_hap1	contig_413	86565	0.0282499	90.775
Camponotus pennsylvanicus	C.penn_1.0_hap1	contig_2431	86527	0.0282375	90.8032
Camponotus pennsylvanicus	C.penn_1.0_hap1	contig_2569	86471	0.0282192	90.8314
Camponotus pennsylvanicus	C.penn_1.0_hap1	contig_1584	85223	0.0278119	90.8592
Camponotus pennsylvanicus	C.penn_1.0_hap1	contig_2636	85218	0.0278103	90.8871
Camponotus pennsylvanicus	C.penn_1.0_hap1	contig_728	85188	0.0278005	90.9149
Camponotus pennsylvanicus	C.penn_1.0_hap1	contig_408	85042	0.0277528	90.9426
Camponotus pennsylvanicus	C.penn_1.0_hap1	contig_1804	84968	0.0277287	90.9703
Camponotus pennsylvanicus	C.penn_1.0_hap1	contig_651	84502	0.0275766	90.9979
Camponotus pennsylvanicus	C.penn_1.0_hap1	contig_248	84297	0.0275097	91.0254
Camponotus pennsylvanicus	C.penn_1.0_hap1	contig_2485	84198	0.0274774	91.0529
Camponotus pennsylvanicus	C.penn_1.0_hap1	contig_2487	84139	0.0274581	91.0804
Camponotus pennsylvanicus	C.penn_1.0_hap1	contig_2140	83741	0.0273283	91.1077
Camponotus pennsylvanicus	C.penn_1.0_hap1	contig_1501	83687	0.0273106	91.135
Camponotus pennsylvanicus	C.penn_1.0_hap1	contig_2632	83655	0.0273002	91.1623
Camponotus pennsylvanicus	C.penn_1.0_hap1	contig_1045	83218	0.0271576	91.1895
Camponotus pennsylvanicus	C.penn_1.0_hap1	contig_1794	83088	0.0271152	91.2166
Camponotus pennsylvanicus	C.penn_1.0_hap1	contig_352	82961	0.0270737	91.2436
Camponotus pennsylvanicus	C.penn_1.0_hap1	contig_1110	82637	0.026968	91.2706
Camponotus pennsylvanicus	C.penn_1.0_hap1	contig_2530	82607	0.0269582	91.2976
Camponotus pennsylvanicus	C.penn_1.0_hap1	contig_1528	82496	0.026922	91.3245
Camponotus pennsylvanicus	C.penn_1.0_hap1	contig_2655	82260	0.026845	91.3513
Camponotus pennsylvanicus	C.penn_1.0_hap1	contig_631	82018	0.026766	91.3781
Camponotus pennsylvanicus	C.penn_1.0_hap1	contig_642	81917	0.026733	91.4048
Camponotus pennsylvanicus	C.penn_1.0_hap1	contig_589	81707	0.0266645	91.4315
Camponotus pennsylvanicus	C.penn_1.0_hap1	contig_1117	81362	0.0265519	91.4581
Camponotus pennsylvanicus	C.penn_1.0_hap1	contig_409	80981	0.0264276	91.4845
Camponotus pennsylvanicus	C.penn_1.0_hap1	contig_2587	80808	0.0263711	91.5109
Camponotus pennsylvanicus	C.penn_1.0_hap1	contig_272	80421	0.0262448	91.5371
Camponotus pennsylvanicus	C.penn_1.0_hap1	contig_1097	79969	0.0260973	91.5632
Camponotus pennsylvanicus	C.penn_1.0_hap1	contig_1224	79895	0.0260731	91.5893
Camponotus pennsylvanicus	C.penn_1.0_hap1	contig_290	79844	0.0260565	91.6153
Camponotus pennsylvanicus	C.penn_1.0_hap1	contig_1986	79763	0.0260301	91.6414
Camponotus pennsylvanicus	C.penn_1.0_hap1	contig_1290	79428	0.0259207	91.6673
Camponotus pennsylvanicus	C.penn_1.0_hap1	contig_1337	79383	0.0259061	91.6932
Camponotus pennsylvanicus	C.penn_1.0_hap1	contig_1395	79187	0.0258421	91.719
Camponotus pennsylvanicus	C.penn_1.0_hap1	contig_1639	79144	0.0258281	91.7449
Camponotus pennsylvanicus	C.penn_1.0_hap1	contig_1864	78496	0.0256166	91.7705
Camponotus pennsylvanicus	C.penn_1.0_hap1	contig_2749	78352	0.0255696	91.796
Camponotus pennsylvanicus	C.penn_1.0_hap1	contig_1437	77897	0.0254211	91.8215
Camponotus pennsylvanicus	C.penn_1.0_hap1	contig_2494	77724	0.0253647	91.8468
Camponotus pennsylvanicus	C.penn_1.0_hap1	contig_2693	77620	0.0253307	91.8722
Camponotus pennsylvanicus	C.penn_1.0_hap1	contig_2762	77513	0.0252958	91.8975
Camponotus pennsylvanicus	C.penn_1.0_hap1	contig_975	77411	0.0252625	91.9227
Camponotus pennsylvanicus	C.penn_1.0_hap1	contig_1891	77217	0.0251992	91.9479
Camponotus pennsylvanicus	C.penn_1.0_hap1	contig_2717	77111	0.0251646	91.9731
Camponotus pennsylvanicus	C.penn_1.0_hap1	contig_1870	76662	0.0250181	91.9981
Camponotus pennsylvanicus	C.penn_1.0_hap1	contig_2730	76404	0.0249339	92.023
Camponotus pennsylvanicus	C.penn_1.0_hap1	contig_873	76401	0.0249329	92.048
Camponotus pennsylvanicus	C.penn_1.0_hap1	contig_1861	76287	0.0248957	92.0729
Camponotus pennsylvanicus	C.penn_1.0_hap1	contig_1521	76075	0.0248265	92.0977
Camponotus pennsylvanicus	C.penn_1.0_hap1	contig_1948	75633	0.0246823	92.1224
Camponotus pennsylvanicus	C.penn_1.0_hap1	contig_1083	75481	0.0246327	92.147
Camponotus pennsylvanicus	C.penn_1.0_hap1	contig_129	75328	0.0245827	92.1716
Camponotus pennsylvanicus	C.penn_1.0_hap1	contig_1291	75298	0.024573	92.1962
Camponotus pennsylvanicus	C.penn_1.0_hap1	contig_934	74809	0.0244134	92.2206
Camponotus pennsylvanicus	C.penn_1.0_hap1	contig_2510	74783	0.0244049	92.245
Camponotus pennsylvanicus	C.penn_1.0_hap1	contig_585	74488	0.0243086	92.2693
Camponotus pennsylvanicus	C.penn_1.0_hap1	contig_1597	73897	0.0241157	92.2934
Camponotus pennsylvanicus	C.penn_1.0_hap1	contig_1329	73789	0.0240805	92.3175
Camponotus pennsylvanicus	C.penn_1.0_hap1	contig_464	73550	0.0240025	92.3415
Camponotus pennsylvanicus	C.penn_1.0_hap1	contig_1834	73463	0.0239741	92.3655
Camponotus pennsylvanicus	C.penn_1.0_hap1	contig_1139	73320	0.0239274	92.3894
Camponotus pennsylvanicus	C.penn_1.0_hap1	contig_986	72504	0.0236612	92.413
Camponotus pennsylvanicus	C.penn_1.0_hap1	contig_1130	72443	0.0236412	92.4367
Camponotus pennsylvanicus	C.penn_1.0_hap1	contig_1596	72422	0.0236344	92.4603
Camponotus pennsylvanicus	C.penn_1.0_hap1	contig_1278	72420	0.0236337	92.484
Camponotus pennsylvanicus	C.penn_1.0_hap1	contig_861	72324	0.0236024	92.5076
Camponotus pennsylvanicus	C.penn_1.0_hap1	contig_1602	72322	0.0236018	92.5312
Camponotus pennsylvanicus	C.penn_1.0_hap1	contig_1869	72025	0.0235048	92.5547
Camponotus pennsylvanicus	C.penn_1.0_hap1	contig_1042	71897	0.0234631	92.5781
Camponotus pennsylvanicus	C.penn_1.0_hap1	contig_325	71837	0.0234435	92.6016
Camponotus pennsylvanicus	C.penn_1.0_hap1	contig_1251	71822	0.0234386	92.625
Camponotus pennsylvanicus	C.penn_1.0_hap1	contig_2607	71665	0.0233873	92.6484
Camponotus pennsylvanicus	C.penn_1.0_hap1	contig_2751	71616	0.0233714	92.6718
Camponotus pennsylvanicus	C.penn_1.0_hap1	contig_912	71607	0.0233684	92.6951
Camponotus pennsylvanicus	C.penn_1.0_hap1	contig_2393	71256	0.0232539	92.7184
Camponotus pennsylvanicus	C.penn_1.0_hap1	contig_2536	71101	0.0232033	92.7416
Camponotus pennsylvanicus	C.penn_1.0_hap1	contig_2387	70939	0.0231504	92.7647
Camponotus pennsylvanicus	C.penn_1.0_hap1	contig_983	70798	0.0231044	92.7878
Camponotus pennsylvanicus	C.penn_1.0_hap1	contig_2545	70698	0.0230718	92.8109
Camponotus pennsylvanicus	C.penn_1.0_hap1	contig_762	70460	0.0229941	92.8339
Camponotus pennsylvanicus	C.penn_1.0_hap1	contig_1615	70404	0.0229758	92.8569
Camponotus pennsylvanicus	C.penn_1.0_hap1	contig_588	70157	0.0228952	92.8798
Camponotus pennsylvanicus	C.penn_1.0_hap1	contig_1863	69688	0.0227422	92.9025
Camponotus pennsylvanicus	C.penn_1.0_hap1	contig_216	69688	0.0227422	92.9253
Camponotus pennsylvanicus	C.penn_1.0_hap1	contig_1208	69288	0.0226116	92.9479
Camponotus pennsylvanicus	C.penn_1.0_hap1	contig_452	69190	0.0225797	92.9705
Camponotus pennsylvanicus	C.penn_1.0_hap1	contig_283	69045	0.0225323	92.993
Camponotus pennsylvanicus	C.penn_1.0_hap1	contig_461	68924	0.0224928	93.0155
Camponotus pennsylvanicus	C.penn_1.0_hap1	contig_650	68904	0.0224863	93.038
Camponotus pennsylvanicus	C.penn_1.0_hap1	contig_1694	68523	0.022362	93.0603
Camponotus pennsylvanicus	C.penn_1.0_hap1	contig_2426	68470	0.0223447	93.0827
Camponotus pennsylvanicus	C.penn_1.0_hap1	contig_557	68308	0.0222918	93.105
Camponotus pennsylvanicus	C.penn_1.0_hap1	contig_1289	68228	0.0222657	93.1272
Camponotus pennsylvanicus	C.penn_1.0_hap1	contig_414	68073	0.0222151	93.1495
Camponotus pennsylvanicus	C.penn_1.0_hap1	contig_1249	68071	0.0222145	93.1717
Camponotus pennsylvanicus	C.penn_1.0_hap1	contig_1504	67862	0.0221463	93.1938
Camponotus pennsylvanicus	C.penn_1.0_hap1	contig_1738	67802	0.0221267	93.2159
Camponotus pennsylvanicus	C.penn_1.0_hap1	contig_2368	67648	0.0220764	93.238
Camponotus pennsylvanicus	C.penn_1.0_hap1	contig_1767	67601	0.0220611	93.2601
Camponotus pennsylvanicus	C.penn_1.0_hap1	contig_1255	67582	0.0220549	93.2821
Camponotus pennsylvanicus	C.penn_1.0_hap1	contig_662	67523	0.0220356	93.3042
Camponotus pennsylvanicus	C.penn_1.0_hap1	contig_237	67457	0.0220141	93.3262
Camponotus pennsylvanicus	C.penn_1.0_hap1	contig_1221	67091	0.0218947	93.3481
Camponotus pennsylvanicus	C.penn_1.0_hap1	contig_2208	66654	0.021752	93.3698
Camponotus pennsylvanicus	C.penn_1.0_hap1	contig_2395	66638	0.0217468	93.3916
Camponotus pennsylvanicus	C.penn_1.0_hap1	contig_1397	66631	0.0217445	93.4133
Camponotus pennsylvanicus	C.penn_1.0_hap1	contig_661	66622	0.0217416	93.4351
Camponotus pennsylvanicus	C.penn_1.0_hap1	contig_181	66310	0.0216398	93.4567
Camponotus pennsylvanicus	C.penn_1.0_hap1	contig_2246	66197	0.0216029	93.4783
Camponotus pennsylvanicus	C.penn_1.0_hap1	contig_1258	66140	0.0215843	93.4999
Camponotus pennsylvanicus	C.penn_1.0_hap1	contig_300	66131	0.0215814	93.5215
Camponotus pennsylvanicus	C.penn_1.0_hap1	contig_1482	65417	0.0213484	93.5428
Camponotus pennsylvanicus	C.penn_1.0_hap1	contig_1067	64761	0.0211343	93.564
Camponotus pennsylvanicus	C.penn_1.0_hap1	contig_302	64547	0.0210644	93.585
Camponotus pennsylvanicus	C.penn_1.0_hap1	contig_1481	64293	0.0209816	93.606
Camponotus pennsylvanicus	C.penn_1.0_hap1	contig_371	63885	0.0208484	93.6268
Camponotus pennsylvanicus	C.penn_1.0_hap1	contig_2034	63703	0.020789	93.6476
Camponotus pennsylvanicus	C.penn_1.0_hap1	contig_1403	63515	0.0207277	93.6684
Camponotus pennsylvanicus	C.penn_1.0_hap1	contig_1564	63462	0.0207104	93.6891
Camponotus pennsylvanicus	C.penn_1.0_hap1	contig_2712	62994	0.0205576	93.7096
Camponotus pennsylvanicus	C.penn_1.0_hap1	contig_1075	62619	0.0204353	93.7301
Camponotus pennsylvanicus	C.penn_1.0_hap1	contig_518	62547	0.0204118	93.7505
Camponotus pennsylvanicus	C.penn_1.0_hap1	contig_1166	62386	0.0203592	93.7708
Camponotus pennsylvanicus	C.penn_1.0_hap1	contig_2631	62307	0.0203334	93.7912
Camponotus pennsylvanicus	C.penn_1.0_hap1	contig_517	61687	0.0201311	93.8113
Camponotus pennsylvanicus	C.penn_1.0_hap1	contig_196	61624	0.0201105	93.8314
Camponotus pennsylvanicus	C.penn_1.0_hap1	contig_501	61370	0.0200277	93.8514
Camponotus pennsylvanicus	C.penn_1.0_hap1	contig_2456	61271	0.0199953	93.8714
Camponotus pennsylvanicus	C.penn_1.0_hap1	contig_222	60560	0.0197633	93.8912
Camponotus pennsylvanicus	C.penn_1.0_hap1	contig_336	60336	0.0196902	93.9109
Camponotus pennsylvanicus	C.penn_1.0_hap1	contig_2528	60210	0.0196491	93.9305
Camponotus pennsylvanicus	C.penn_1.0_hap1	contig_456	60203	0.0196468	93.9502
Camponotus pennsylvanicus	C.penn_1.0_hap1	contig_844	59945	0.0195626	93.9697
Camponotus pennsylvanicus	C.penn_1.0_hap1	contig_2073	59788	0.0195114	93.9893
Camponotus pennsylvanicus	C.penn_1.0_hap1	contig_2624	59775	0.0195071	94.0088
Camponotus pennsylvanicus	C.penn_1.0_hap1	contig_514	59718	0.0194885	94.0283
Camponotus pennsylvanicus	C.penn_1.0_hap1	contig_903	59650	0.0194663	94.0477
Camponotus pennsylvanicus	C.penn_1.0_hap1	contig_173	59539	0.0194301	94.0672
Camponotus pennsylvanicus	C.penn_1.0_hap1	contig_899	59528	0.0194265	94.0866
Camponotus pennsylvanicus	C.penn_1.0_hap1	contig_1159	59166	0.0193084	94.1059
Camponotus pennsylvanicus	C.penn_1.0_hap1	contig_2550	58566	0.0191126	94.125
Camponotus pennsylvanicus	C.penn_1.0_hap1	contig_1932	58216	0.0189984	94.144
Camponotus pennsylvanicus	C.penn_1.0_hap1	contig_2414	58178	0.018986	94.163
Camponotus pennsylvanicus	C.penn_1.0_hap1	contig_1428	58087	0.0189563	94.1819
Camponotus pennsylvanicus	C.penn_1.0_hap1	contig_2741	58032	0.0189383	94.2009
Camponotus pennsylvanicus	C.penn_1.0_hap1	contig_1344	57907	0.0188975	94.2198
Camponotus pennsylvanicus	C.penn_1.0_hap1	contig_663	57770	0.0188528	94.2386
Camponotus pennsylvanicus	C.penn_1.0_hap1	contig_1987	57671	0.0188205	94.2574
Camponotus pennsylvanicus	C.penn_1.0_hap1	contig_2200	57575	0.0187892	94.2762
Camponotus pennsylvanicus	C.penn_1.0_hap1	contig_1203	57354	0.0187171	94.295
Camponotus pennsylvanicus	C.penn_1.0_hap1	contig_897	57345	0.0187141	94.3137
Camponotus pennsylvanicus	C.penn_1.0_hap1	contig_1196	57305	0.0187011	94.3324
Camponotus pennsylvanicus	C.penn_1.0_hap1	contig_365	57063	0.0186221	94.351
Camponotus pennsylvanicus	C.penn_1.0_hap1	contig_2055	56739	0.0185164	94.3695
Camponotus pennsylvanicus	C.penn_1.0_hap1	contig_636	55954	0.0182602	94.3878
Camponotus pennsylvanicus	C.penn_1.0_hap1	contig_1706	55413	0.0180836	94.4059
Camponotus pennsylvanicus	C.penn_1.0_hap1	contig_2481	55249	0.0180301	94.4239
Camponotus pennsylvanicus	C.penn_1.0_hap1	contig_1059	55238	0.0180265	94.4419
Camponotus pennsylvanicus	C.penn_1.0_hap1	contig_2724	55221	0.018021	94.4599
Camponotus pennsylvanicus	C.penn_1.0_hap1	contig_2195	54415	0.0177579	94.4777
Camponotus pennsylvanicus	C.penn_1.0_hap1	contig_1377	54225	0.0176959	94.4954
Camponotus pennsylvanicus	C.penn_1.0_hap1	contig_2312	54194	0.0176858	94.5131
Camponotus pennsylvanicus	C.penn_1.0_hap1	contig_2793	54182	0.0176819	94.5308
Camponotus pennsylvanicus	C.penn_1.0_hap1	contig_878	54074	0.0176467	94.5484
Camponotus pennsylvanicus	C.penn_1.0_hap1	contig_264	53932	0.0176003	94.566
Camponotus pennsylvanicus	C.penn_1.0_hap1	contig_532	53508	0.0174619	94.5835
Camponotus pennsylvanicus	C.penn_1.0_hap1	contig_1881	53465	0.0174479	94.6009
Camponotus pennsylvanicus	C.penn_1.0_hap1	contig_1498	53429	0.0174362	94.6183
Camponotus pennsylvanicus	C.penn_1.0_hap1	contig_1925	53145	0.0173435	94.6357
Camponotus pennsylvanicus	C.penn_1.0_hap1	contig_687	53126	0.0173373	94.653
Camponotus pennsylvanicus	C.penn_1.0_hap1	contig_2011	53099	0.0173285	94.6704
Camponotus pennsylvanicus	C.penn_1.0_hap1	contig_931	53082	0.0173229	94.6877
Camponotus pennsylvanicus	C.penn_1.0_hap1	contig_516	52364	0.0170886	94.7048
Camponotus pennsylvanicus	C.penn_1.0_hap1	contig_1371	52337	0.0170798	94.7218
Camponotus pennsylvanicus	C.penn_1.0_hap1	contig_337	52306	0.0170697	94.7389
Camponotus pennsylvanicus	C.penn_1.0_hap1	contig_2546	52278	0.0170605	94.756
Camponotus pennsylvanicus	C.penn_1.0_hap1	contig_499	52132	0.0170129	94.773
Camponotus pennsylvanicus	C.penn_1.0_hap1	contig_432	52021	0.0169767	94.79
Camponotus pennsylvanicus	C.penn_1.0_hap1	contig_1877	52017	0.0169754	94.8069
Camponotus pennsylvanicus	C.penn_1.0_hap1	contig_2615	52002	0.0169705	94.8239
Camponotus pennsylvanicus	C.penn_1.0_hap1	contig_2513	51536	0.0168184	94.8407
Camponotus pennsylvanicus	C.penn_1.0_hap1	contig_1821	51482	0.0168008	94.8575
Camponotus pennsylvanicus	C.penn_1.0_hap1	contig_1763	51263	0.0167293	94.8743
Camponotus pennsylvanicus	C.penn_1.0_hap1	contig_646	51247	0.0167241	94.891
Camponotus pennsylvanicus	C.penn_1.0_hap1	contig_369	51089	0.0166725	94.9077
Camponotus pennsylvanicus	C.penn_1.0_hap1	contig_1233	51022	0.0166507	94.9243
Camponotus pennsylvanicus	C.penn_1.0_hap1	contig_984	50960	0.0166304	94.9409
Camponotus pennsylvanicus	C.penn_1.0_hap1	contig_2527	50855	0.0165962	94.9575
Camponotus pennsylvanicus	C.penn_1.0_hap1	contig_335	50770	0.0165684	94.9741
Camponotus pennsylvanicus	C.penn_1.0_hap1	contig_2429	50763	0.0165661	94.9907
Camponotus pennsylvanicus	C.penn_1.0_hap1	contig_2216	50637	0.016525	95.0072
Camponotus pennsylvanicus	C.penn_1.0_hap1	contig_2492	50378	0.0164405	95.0236
Camponotus pennsylvanicus	C.penn_1.0_hap1	contig_243	50296	0.0164137	95.04
Camponotus pennsylvanicus	C.penn_1.0_hap1	contig_306	50287	0.0164108	95.0565
Camponotus pennsylvanicus	C.penn_1.0_hap1	contig_1920	49999	0.0163168	95.0728
Camponotus pennsylvanicus	C.penn_1.0_hap1	contig_2559	49988	0.0163132	95.0891
Camponotus pennsylvanicus	C.penn_1.0_hap1	contig_1813	49882	0.0162786	95.1054
Camponotus pennsylvanicus	C.penn_1.0_hap1	contig_279	49844	0.0162662	95.1216
Camponotus pennsylvanicus	C.penn_1.0_hap1	contig_465	49802	0.0162525	95.1379
Camponotus pennsylvanicus	C.penn_1.0_hap1	contig_733	49727	0.016228	95.1541
Camponotus pennsylvanicus	C.penn_1.0_hap1	contig_1841	49644	0.016201	95.1703
Camponotus pennsylvanicus	C.penn_1.0_hap1	contig_1579	49497	0.016153	95.1865
Camponotus pennsylvanicus	C.penn_1.0_hap1	contig_1223	49457	0.0161399	95.2026
Camponotus pennsylvanicus	C.penn_1.0_hap1	contig_1499	49381	0.0161151	95.2187
Camponotus pennsylvanicus	C.penn_1.0_hap1	contig_1441	49327	0.0160975	95.2348
Camponotus pennsylvanicus	C.penn_1.0_hap1	contig_1614	49028	0.0159999	95.2508
Camponotus pennsylvanicus	C.penn_1.0_hap1	contig_2616	48843	0.0159396	95.2668
Camponotus pennsylvanicus	C.penn_1.0_hap1	contig_1733	48761	0.0159128	95.2827
Camponotus pennsylvanicus	C.penn_1.0_hap1	contig_1577	48729	0.0159024	95.2986
Camponotus pennsylvanicus	C.penn_1.0_hap1	contig_2767	48586	0.0158557	95.3144
Camponotus pennsylvanicus	C.penn_1.0_hap1	contig_2649	48559	0.0158469	95.3303
Camponotus pennsylvanicus	C.penn_1.0_hap1	contig_2242	48537	0.0158397	95.3461
Camponotus pennsylvanicus	C.penn_1.0_hap1	contig_505	48206	0.0157317	95.3618
Camponotus pennsylvanicus	C.penn_1.0_hap1	contig_1359	48139	0.0157098	95.3776
Camponotus pennsylvanicus	C.penn_1.0_hap1	contig_2766	48086	0.0156925	95.3933
Camponotus pennsylvanicus	C.penn_1.0_hap1	contig_2604	47972	0.0156553	95.4089
Camponotus pennsylvanicus	C.penn_1.0_hap1	contig_1608	47644	0.0155483	95.4245
Camponotus pennsylvanicus	C.penn_1.0_hap1	contig_498	47641	0.0155473	95.44
Camponotus pennsylvanicus	C.penn_1.0_hap1	contig_1271	47620	0.0155404	95.4555
Camponotus pennsylvanicus	C.penn_1.0_hap1	contig_904	47609	0.0155368	95.4711
Camponotus pennsylvanicus	C.penn_1.0_hap1	contig_850	47598	0.0155333	95.4866
Camponotus pennsylvanicus	C.penn_1.0_hap1	contig_2775	47467	0.0154905	95.5021
Camponotus pennsylvanicus	C.penn_1.0_hap1	contig_2656	47348	0.0154517	95.5176
Camponotus pennsylvanicus	C.penn_1.0_hap1	contig_908	47058	0.015357	95.5329
Camponotus pennsylvanicus	C.penn_1.0_hap1	contig_2266	46903	0.0153065	95.5482
Camponotus pennsylvanicus	C.penn_1.0_hap1	contig_406	46836	0.0152846	95.5635
Camponotus pennsylvanicus	C.penn_1.0_hap1	contig_2759	46762	0.0152604	95.5788
Camponotus pennsylvanicus	C.penn_1.0_hap1	contig_1489	46622	0.0152147	95.594
Camponotus pennsylvanicus	C.penn_1.0_hap1	contig_2706	46621	0.0152144	95.6092
Camponotus pennsylvanicus	C.penn_1.0_hap1	contig_1281	46574	0.0151991	95.6244
Camponotus pennsylvanicus	C.penn_1.0_hap1	contig_2685	46563	0.0151955	95.6396
Camponotus pennsylvanicus	C.penn_1.0_hap1	contig_1731	46400	0.0151423	95.6547
Camponotus pennsylvanicus	C.penn_1.0_hap1	contig_1394	46394	0.0151403	95.6699
Camponotus pennsylvanicus	C.penn_1.0_hap1	contig_561	46195	0.0150754	95.6849
Camponotus pennsylvanicus	C.penn_1.0_hap1	contig_2575	46019	0.015018	95.7
Camponotus pennsylvanicus	C.penn_1.0_hap1	contig_2785	45924	0.014987	95.7149
Camponotus pennsylvanicus	C.penn_1.0_hap1	contig_564	45807	0.0149488	95.7299
Camponotus pennsylvanicus	C.penn_1.0_hap1	contig_2556	45645	0.0148959	95.7448
Camponotus pennsylvanicus	C.penn_1.0_hap1	contig_370	45419	0.0148222	95.7596
Camponotus pennsylvanicus	C.penn_1.0_hap1	contig_1582	45382	0.0148101	95.7744
Camponotus pennsylvanicus	C.penn_1.0_hap1	contig_2648	44801	0.0146205	95.789
Camponotus pennsylvanicus	C.penn_1.0_hap1	contig_2680	44506	0.0145242	95.8036
Camponotus pennsylvanicus	C.penn_1.0_hap1	contig_2217	44371	0.0144802	95.8181
Camponotus pennsylvanicus	C.penn_1.0_hap1	contig_463	44349	0.014473	95.8325
Camponotus pennsylvanicus	C.penn_1.0_hap1	contig_1137	44188	0.0144204	95.8469
Camponotus pennsylvanicus	C.penn_1.0_hap1	contig_1333	44140	0.0144048	95.8613
Camponotus pennsylvanicus	C.penn_1.0_hap1	contig_1486	44022	0.0143663	95.8757
Camponotus pennsylvanicus	C.penn_1.0_hap1	contig_611	43872	0.0143173	95.89
Camponotus pennsylvanicus	C.penn_1.0_hap1	contig_881	43731	0.0142713	95.9043
Camponotus pennsylvanicus	C.penn_1.0_hap1	contig_228	43710	0.0142644	95.9186
Camponotus pennsylvanicus	C.penn_1.0_hap1	contig_2521	43421	0.0141701	95.9327
Camponotus pennsylvanicus	C.penn_1.0_hap1	contig_502	43372	0.0141541	95.9469
Camponotus pennsylvanicus	C.penn_1.0_hap1	contig_2686	43329	0.0141401	95.961
Camponotus pennsylvanicus	C.penn_1.0_hap1	contig_1730	43170	0.0140882	95.9751
Camponotus pennsylvanicus	C.penn_1.0_hap1	contig_1459	43116	0.0140706	95.9892
Camponotus pennsylvanicus	C.penn_1.0_hap1	contig_193	42792	0.0139649	96.0032
Camponotus pennsylvanicus	C.penn_1.0_hap1	contig_2102	42697	0.0139339	96.0171
Camponotus pennsylvanicus	C.penn_1.0_hap1	contig_874	42590	0.0138989	96.031
Camponotus pennsylvanicus	C.penn_1.0_hap1	contig_1043	42530	0.0138794	96.0449
Camponotus pennsylvanicus	C.penn_1.0_hap1	contig_1293	42401	0.0138373	96.0587
Camponotus pennsylvanicus	C.penn_1.0_hap1	contig_2772	42364	0.0138252	96.0725
Camponotus pennsylvanicus	C.penn_1.0_hap1	contig_1072	42349	0.0138203	96.0864
Camponotus pennsylvanicus	C.penn_1.0_hap1	contig_2529	42338	0.0138167	96.1002
Camponotus pennsylvanicus	C.penn_1.0_hap1	contig_480	42328	0.0138134	96.114
Camponotus pennsylvanicus	C.penn_1.0_hap1	contig_706	42296	0.013803	96.1278
Camponotus pennsylvanicus	C.penn_1.0_hap1	contig_2778	42262	0.0137919	96.1416
Camponotus pennsylvanicus	C.penn_1.0_hap1	contig_2593	42104	0.0137403	96.1553
Camponotus pennsylvanicus	C.penn_1.0_hap1	contig_1718	41875	0.0136656	96.169
Camponotus pennsylvanicus	C.penn_1.0_hap1	contig_583	41689	0.0136049	96.1826
Camponotus pennsylvanicus	C.penn_1.0_hap1	contig_916	41559	0.0135625	96.1962
Camponotus pennsylvanicus	C.penn_1.0_hap1	contig_2167	41323	0.0134855	96.2096
Camponotus pennsylvanicus	C.penn_1.0_hap1	contig_1559	41320	0.0134845	96.2231
Camponotus pennsylvanicus	C.penn_1.0_hap1	contig_1675	41203	0.0134463	96.2366
Camponotus pennsylvanicus	C.penn_1.0_hap1	contig_905	41100	0.0134127	96.25
Camponotus pennsylvanicus	C.penn_1.0_hap1	contig_2658	41051	0.0133967	96.2634
Camponotus pennsylvanicus	C.penn_1.0_hap1	contig_1583	41020	0.0133866	96.2768
Camponotus pennsylvanicus	C.penn_1.0_hap1	contig_1431	41014	0.0133846	96.2901
Camponotus pennsylvanicus	C.penn_1.0_hap1	contig_247	40906	0.0133494	96.3035
Camponotus pennsylvanicus	C.penn_1.0_hap1	contig_2051	40856	0.0133331	96.3168
Camponotus pennsylvanicus	C.penn_1.0_hap1	contig_894	40785	0.0133099	96.3301
Camponotus pennsylvanicus	C.penn_1.0_hap1	contig_2488	40551	0.0132335	96.3434
Camponotus pennsylvanicus	C.penn_1.0_hap1	contig_1260	40440	0.0131973	96.3566
Camponotus pennsylvanicus	C.penn_1.0_hap1	contig_2779	40436	0.013196	96.3698
Camponotus pennsylvanicus	C.penn_1.0_hap1	contig_1815	40417	0.0131898	96.383
Camponotus pennsylvanicus	C.penn_1.0_hap1	contig_1089	40376	0.0131764	96.3961
Camponotus pennsylvanicus	C.penn_1.0_hap1	contig_1739	40320	0.0131581	96.4093
Camponotus pennsylvanicus	C.penn_1.0_hap1	contig_1113	40318	0.0131575	96.4224
Camponotus pennsylvanicus	C.penn_1.0_hap1	contig_1495	40304	0.0131529	96.4356
Camponotus pennsylvanicus	C.penn_1.0_hap1	contig_1068	40259	0.0131382	96.4487
Camponotus pennsylvanicus	C.penn_1.0_hap1	contig_1574	40173	0.0131102	96.4618
Camponotus pennsylvanicus	C.penn_1.0_hap1	contig_330	40151	0.013103	96.475
Camponotus pennsylvanicus	C.penn_1.0_hap1	contig_1829	40069	0.0130762	96.488
Camponotus pennsylvanicus	C.penn_1.0_hap1	contig_2732	40061	0.0130736	96.5011
Camponotus pennsylvanicus	C.penn_1.0_hap1	contig_1195	39994	0.0130517	96.5142
Camponotus pennsylvanicus	C.penn_1.0_hap1	contig_2012	39993	0.0130514	96.5272
Camponotus pennsylvanicus	C.penn_1.0_hap1	contig_1191	39724	0.0129636	96.5402
Camponotus pennsylvanicus	C.penn_1.0_hap1	contig_1483	39625	0.0129313	96.5531
Camponotus pennsylvanicus	C.penn_1.0_hap1	contig_1727	39296	0.012824	96.5659
Camponotus pennsylvanicus	C.penn_1.0_hap1	contig_520	39197	0.0127917	96.5787
Camponotus pennsylvanicus	C.penn_1.0_hap1	contig_2543	38917	0.0127003	96.5914
Camponotus pennsylvanicus	C.penn_1.0_hap1	contig_1505	38637	0.0126089	96.604
Camponotus pennsylvanicus	C.penn_1.0_hap1	contig_2469	38563	0.0125848	96.6166
Camponotus pennsylvanicus	C.penn_1.0_hap1	contig_708	38514	0.0125688	96.6292
Camponotus pennsylvanicus	C.penn_1.0_hap1	contig_917	38387	0.0125273	96.6417
Camponotus pennsylvanicus	C.penn_1.0_hap1	contig_1936	38363	0.0125195	96.6542
Camponotus pennsylvanicus	C.penn_1.0_hap1	contig_2482	38129	0.0124431	96.6667
Camponotus pennsylvanicus	C.penn_1.0_hap1	contig_1207	38102	0.0124343	96.6791
Camponotus pennsylvanicus	C.penn_1.0_hap1	contig_2601	37879	0.0123615	96.6915
Camponotus pennsylvanicus	C.penn_1.0_hap1	contig_2533	37726	0.0123116	96.7038
Camponotus pennsylvanicus	C.penn_1.0_hap1	contig_1530	37532	0.0122483	96.716
Camponotus pennsylvanicus	C.penn_1.0_hap1	contig_563	37324	0.0121804	96.7282
Camponotus pennsylvanicus	C.penn_1.0_hap1	contig_849	37300	0.0121726	96.7404
Camponotus pennsylvanicus	C.penn_1.0_hap1	contig_342	37143	0.0121213	96.7525
Camponotus pennsylvanicus	C.penn_1.0_hap1	contig_1809	36875	0.0120339	96.7645
Camponotus pennsylvanicus	C.penn_1.0_hap1	contig_1812	36807	0.0120117	96.7765
Camponotus pennsylvanicus	C.penn_1.0_hap1	contig_267	36594	0.0119422	96.7885
Camponotus pennsylvanicus	C.penn_1.0_hap1	contig_2700	36361	0.0118661	96.8004
Camponotus pennsylvanicus	C.penn_1.0_hap1	contig_998	36266	0.0118351	96.8122
Camponotus pennsylvanicus	C.penn_1.0_hap1	contig_703	36182	0.0118077	96.824
Camponotus pennsylvanicus	C.penn_1.0_hap1	contig_1263	36031	0.0117585	96.8358
Camponotus pennsylvanicus	C.penn_1.0_hap1	contig_1361	35971	0.0117389	96.8475
Camponotus pennsylvanicus	C.penn_1.0_hap1	contig_2221	35926	0.0117242	96.8592
Camponotus pennsylvanicus	C.penn_1.0_hap1	contig_2493	35768	0.0116726	96.8709
Camponotus pennsylvanicus	C.penn_1.0_hap1	contig_824	35696	0.0116491	96.8825
Camponotus pennsylvanicus	C.penn_1.0_hap1	contig_744	35383	0.011547	96.8941
Camponotus pennsylvanicus	C.penn_1.0_hap1	contig_1900	35292	0.0115173	96.9056
Camponotus pennsylvanicus	C.penn_1.0_hap1	contig_1331	35197	0.0114863	96.9171
Camponotus pennsylvanicus	C.penn_1.0_hap1	contig_1978	35154	0.0114723	96.9286
Camponotus pennsylvanicus	C.penn_1.0_hap1	contig_1875	35120	0.0114612	96.94
Camponotus pennsylvanicus	C.penn_1.0_hap1	contig_1885	35104	0.0114559	96.9515
Camponotus pennsylvanicus	C.penn_1.0_hap1	contig_2551	35088	0.0114507	96.9629
Camponotus pennsylvanicus	C.penn_1.0_hap1	contig_2095	35049	0.011438	96.9744
Camponotus pennsylvanicus	C.penn_1.0_hap1	contig_1801	35019	0.0114282	96.9858
Camponotus pennsylvanicus	C.penn_1.0_hap1	contig_2726	34883	0.0113838	96.9972
Camponotus pennsylvanicus	C.penn_1.0_hap1	contig_2178	34509	0.0112618	97.0084
Camponotus pennsylvanicus	C.penn_1.0_hap1	contig_495	34418	0.0112321	97.0197
Camponotus pennsylvanicus	C.penn_1.0_hap1	contig_2592	34410	0.0112295	97.0309
Camponotus pennsylvanicus	C.penn_1.0_hap1	contig_2643	34400	0.0112262	97.0421
Camponotus pennsylvanicus	C.penn_1.0_hap1	contig_1427	34371	0.0112167	97.0533
Camponotus pennsylvanicus	C.penn_1.0_hap1	contig_2579	34369	0.0112161	97.0646
Camponotus pennsylvanicus	C.penn_1.0_hap1	contig_1590	34360	0.0112131	97.0758
Camponotus pennsylvanicus	C.penn_1.0_hap1	contig_2687	34260	0.0111805	97.087
Camponotus pennsylvanicus	C.penn_1.0_hap1	contig_1365	34075	0.0111201	97.0981
Camponotus pennsylvanicus	C.penn_1.0_hap1	contig_748	34054	0.0111133	97.1092
Camponotus pennsylvanicus	C.penn_1.0_hap1	contig_591	33987	0.0110914	97.1203
Camponotus pennsylvanicus	C.penn_1.0_hap1	contig_884	33868	0.0110526	97.1313
Camponotus pennsylvanicus	C.penn_1.0_hap1	contig_901	33856	0.0110487	97.1424
Camponotus pennsylvanicus	C.penn_1.0_hap1	contig_2112	33841	0.0110438	97.1534
Camponotus pennsylvanicus	C.penn_1.0_hap1	contig_750	33820	0.0110369	97.1645
Camponotus pennsylvanicus	C.penn_1.0_hap1	contig_2625	33605	0.0109667	97.1754
Camponotus pennsylvanicus	C.penn_1.0_hap1	contig_2362	33596	0.0109638	97.1864
Camponotus pennsylvanicus	C.penn_1.0_hap1	contig_2570	33544	0.0109468	97.1973
Camponotus pennsylvanicus	C.penn_1.0_hap1	contig_823	33497	0.0109315	97.2083
Camponotus pennsylvanicus	C.penn_1.0_hap1	contig_2222	33352	0.0108842	97.2192
Camponotus pennsylvanicus	C.penn_1.0_hap1	contig_1734	33343	0.0108812	97.23
Camponotus pennsylvanicus	C.penn_1.0_hap1	contig_867	33200	0.0108346	97.2409
Camponotus pennsylvanicus	C.penn_1.0_hap1	contig_880	33164	0.0108228	97.2517
Camponotus pennsylvanicus	C.penn_1.0_hap1	contig_2018	33030	0.0107791	97.2625
Camponotus pennsylvanicus	C.penn_1.0_hap1	contig_593	32585	0.0106339	97.2731
Camponotus pennsylvanicus	C.penn_1.0_hap1	contig_1228	32512	0.0106101	97.2837
Camponotus pennsylvanicus	C.penn_1.0_hap1	contig_1283	32467	0.0105954	97.2943
Camponotus pennsylvanicus	C.penn_1.0_hap1	contig_1419	32431	0.0105836	97.3049
Camponotus pennsylvanicus	C.penn_1.0_hap1	contig_431	32313	0.0105451	97.3154
Camponotus pennsylvanicus	C.penn_1.0_hap1	contig_2438	32276	0.010533	97.326
Camponotus pennsylvanicus	C.penn_1.0_hap1	contig_941	32159	0.0104949	97.3365
Camponotus pennsylvanicus	C.penn_1.0_hap1	contig_1360	31922	0.0104175	97.3469
Camponotus pennsylvanicus	C.penn_1.0_hap1	contig_1529	31817	0.0103832	97.3573
Camponotus pennsylvanicus	C.penn_1.0_hap1	contig_2193	31444	0.0102615	97.3675
Camponotus pennsylvanicus	C.penn_1.0_hap1	contig_943	31314	0.0102191	97.3777
Camponotus pennsylvanicus	C.penn_1.0_hap1	contig_206	31263	0.0102025	97.388
Camponotus pennsylvanicus	C.penn_1.0_hap1	contig_2773	31257	0.0102005	97.3982
Camponotus pennsylvanicus	C.penn_1.0_hap1	contig_1078	30939	0.0100967	97.4082
Camponotus pennsylvanicus	C.penn_1.0_hap1	contig_2472	30808	0.010054	97.4183
Camponotus pennsylvanicus	C.penn_1.0_hap1	contig_1647	30699	0.0100184	97.4283
Camponotus pennsylvanicus	C.penn_1.0_hap1	contig_1077	30618	0.00999196	97.4383
Camponotus pennsylvanicus	C.penn_1.0_hap1	contig_1018	30586	0.00998152	97.4483
Camponotus pennsylvanicus	C.penn_1.0_hap1	contig_1411	30563	0.00997401	97.4583
Camponotus pennsylvanicus	C.penn_1.0_hap1	contig_2727	30501	0.00995378	97.4682
Camponotus pennsylvanicus	C.penn_1.0_hap1	contig_2069	30430	0.00993061	97.4782
Camponotus pennsylvanicus	C.penn_1.0_hap1	contig_2765	30327	0.009897	97.4881
Camponotus pennsylvanicus	C.penn_1.0_hap1	contig_2787	30259	0.0098748	97.4979
Camponotus pennsylvanicus	C.penn_1.0_hap1	contig_2737	30252	0.00987252	97.5078
Camponotus pennsylvanicus	C.penn_1.0_hap1	contig_2399	29849	0.009741	97.5175
Camponotus pennsylvanicus	C.penn_1.0_hap1	contig_957	29741	0.00970576	97.5272
Camponotus pennsylvanicus	C.penn_1.0_hap1	contig_1151	29686	0.00968781	97.5369
Camponotus pennsylvanicus	C.penn_1.0_hap1	contig_1805	29661	0.00967965	97.5466
Camponotus pennsylvanicus	C.penn_1.0_hap1	contig_1587	29600	0.00965974	97.5563
Camponotus pennsylvanicus	C.penn_1.0_hap1	contig_911	29481	0.00962091	97.5659
Camponotus pennsylvanicus	C.penn_1.0_hap1	contig_845	29301	0.00956217	97.5755
Camponotus pennsylvanicus	C.penn_1.0_hap1	contig_2333	29170	0.00951942	97.585
Camponotus pennsylvanicus	C.penn_1.0_hap1	contig_1269	28992	0.00946133	97.5944
Camponotus pennsylvanicus	C.penn_1.0_hap1	contig_2197	28953	0.0094486	97.6039
Camponotus pennsylvanicus	C.penn_1.0_hap1	contig_2474	28839	0.0094114	97.6133
Camponotus pennsylvanicus	C.penn_1.0_hap1	contig_683	28789	0.00939508	97.6227
Camponotus pennsylvanicus	C.penn_1.0_hap1	contig_2241	28739	0.00937876	97.6321
Camponotus pennsylvanicus	C.penn_1.0_hap1	contig_1523	28682	0.00936016	97.6414
Camponotus pennsylvanicus	C.penn_1.0_hap1	contig_2321	28655	0.00935135	97.6508
Camponotus pennsylvanicus	C.penn_1.0_hap1	contig_1865	28621	0.00934025	97.6601
Camponotus pennsylvanicus	C.penn_1.0_hap1	contig_1197	28499	0.00930044	97.6694
Camponotus pennsylvanicus	C.penn_1.0_hap1	contig_1630	28299	0.00923517	97.6787
Camponotus pennsylvanicus	C.penn_1.0_hap1	contig_1656	28216	0.00920809	97.6879
Camponotus pennsylvanicus	C.penn_1.0_hap1	contig_2436	28203	0.00920384	97.6971
Camponotus pennsylvanicus	C.penn_1.0_hap1	contig_2383	28179	0.00919601	97.7063
Camponotus pennsylvanicus	C.penn_1.0_hap1	contig_2199	28145	0.00918492	97.7155
Camponotus pennsylvanicus	C.penn_1.0_hap1	contig_1057	28093	0.00916795	97.7246
Camponotus pennsylvanicus	C.penn_1.0_hap1	contig_1985	28057	0.0091562	97.7338
Camponotus pennsylvanicus	C.penn_1.0_hap1	contig_1653	27961	0.00912487	97.7429
Camponotus pennsylvanicus	C.penn_1.0_hap1	contig_1613	27855	0.00909028	97.752
Camponotus pennsylvanicus	C.penn_1.0_hap1	contig_1837	27630	0.00901685	97.761
Camponotus pennsylvanicus	C.penn_1.0_hap1	contig_765	27576	0.00899923	97.77
Camponotus pennsylvanicus	C.penn_1.0_hap1	contig_2446	27508	0.00897703	97.779
Camponotus pennsylvanicus	C.penn_1.0_hap1	contig_1557	27346	0.00892417	97.7879
Camponotus pennsylvanicus	C.penn_1.0_hap1	contig_2641	27235	0.00888794	97.7968
Camponotus pennsylvanicus	C.penn_1.0_hap1	contig_523	27225	0.00888468	97.8057
Camponotus pennsylvanicus	C.penn_1.0_hap1	contig_2709	27073	0.00883508	97.8145
Camponotus pennsylvanicus	C.penn_1.0_hap1	contig_555	27034	0.00882235	97.8233
Camponotus pennsylvanicus	C.penn_1.0_hap1	contig_841	26914	0.00878319	97.8321
Camponotus pennsylvanicus	C.penn_1.0_hap1	contig_2635	26850	0.0087623	97.8409
Camponotus pennsylvanicus	C.penn_1.0_hap1	contig_1439	26826	0.00875447	97.8496
Camponotus pennsylvanicus	C.penn_1.0_hap1	contig_2670	26822	0.00875316	97.8584
Camponotus pennsylvanicus	C.penn_1.0_hap1	contig_2733	26650	0.00869703	97.8671
Camponotus pennsylvanicus	C.penn_1.0_hap1	contig_1408	26594	0.00867876	97.8758
Camponotus pennsylvanicus	C.penn_1.0_hap1	contig_2048	26437	0.00862752	97.8844
Camponotus pennsylvanicus	C.penn_1.0_hap1	contig_1814	26347	0.00859815	97.893
Camponotus pennsylvanicus	C.penn_1.0_hap1	contig_2722	26336	0.00859456	97.9016
Camponotus pennsylvanicus	C.penn_1.0_hap1	contig_739	26138	0.00852995	97.9101
Camponotus pennsylvanicus	C.penn_1.0_hap1	contig_1381	26047	0.00850025	97.9186
Camponotus pennsylvanicus	C.penn_1.0_hap1	contig_1552	25709	0.00838994	97.927
Camponotus pennsylvanicus	C.penn_1.0_hap1	contig_1214	25464	0.00830999	97.9353
Camponotus pennsylvanicus	C.penn_1.0_hap1	contig_344	25387	0.00828486	97.9436
Camponotus pennsylvanicus	C.penn_1.0_hap1	contig_2549	25174	0.00821535	97.9518
Camponotus pennsylvanicus	C.penn_1.0_hap1	contig_2754	25145	0.00820589	97.96
Camponotus pennsylvanicus	C.penn_1.0_hap1	contig_2611	25067	0.00818043	97.9682
Camponotus pennsylvanicus	C.penn_1.0_hap1	contig_2045	24826	0.00810178	97.9763
Camponotus pennsylvanicus	C.penn_1.0_hap1	contig_1348	24797	0.00809232	97.9844
Camponotus pennsylvanicus	C.penn_1.0_hap1	contig_918	24775	0.00808514	97.9925
Camponotus pennsylvanicus	C.penn_1.0_hap1	contig_1217	24676	0.00805283	98.0005
Camponotus pennsylvanicus	C.penn_1.0_hap1	contig_255	24645	0.00804272	98.0086
Camponotus pennsylvanicus	C.penn_1.0_hap1	contig_1556	24637	0.00804011	98.0166
Camponotus pennsylvanicus	C.penn_1.0_hap1	contig_2136	24511	0.00799899	98.0246
Camponotus pennsylvanicus	C.penn_1.0_hap1	contig_2131	24375	0.0079546	98.0326
Camponotus pennsylvanicus	C.penn_1.0_hap1	contig_1797	24288	0.00792621	98.0405
Camponotus pennsylvanicus	C.penn_1.0_hap1	contig_1645	24282	0.00792425	98.0484
Camponotus pennsylvanicus	C.penn_1.0_hap1	contig_896	24181	0.00789129	98.0563
Camponotus pennsylvanicus	C.penn_1.0_hap1	contig_2273	24014	0.00783679	98.0641
Camponotus pennsylvanicus	C.penn_1.0_hap1	contig_189	24014	0.00783679	98.072
Camponotus pennsylvanicus	C.penn_1.0_hap1	contig_1352	23999	0.0078319	98.0798
Camponotus pennsylvanicus	C.penn_1.0_hap1	contig_2449	23898	0.00779894	98.0876
Camponotus pennsylvanicus	C.penn_1.0_hap1	contig_2674	23894	0.00779763	98.0954
Camponotus pennsylvanicus	C.penn_1.0_hap1	contig_2567	23866	0.00778849	98.1032
Camponotus pennsylvanicus	C.penn_1.0_hap1	contig_1401	23737	0.0077464	98.1109
Camponotus pennsylvanicus	C.penn_1.0_hap1	contig_1550	23632	0.00771213	98.1187
Camponotus pennsylvanicus	C.penn_1.0_hap1	contig_1041	23615	0.00770658	98.1264
Camponotus pennsylvanicus	C.penn_1.0_hap1	contig_2253	23583	0.00769614	98.1341
Camponotus pennsylvanicus	C.penn_1.0_hap1	contig_2584	23472	0.00765992	98.1417
Camponotus pennsylvanicus	C.penn_1.0_hap1	contig_2597	23439	0.00764915	98.1494
Camponotus pennsylvanicus	C.penn_1.0_hap1	contig_565	23422	0.0076436	98.157
Camponotus pennsylvanicus	C.penn_1.0_hap1	contig_1434	23411	0.00764001	98.1647
Camponotus pennsylvanicus	C.penn_1.0_hap1	contig_553	23349	0.00761978	98.1723
Camponotus pennsylvanicus	C.penn_1.0_hap1	contig_2001	23266	0.00759269	98.1799
Camponotus pennsylvanicus	C.penn_1.0_hap1	contig_909	23180	0.00756462	98.1874
Camponotus pennsylvanicus	C.penn_1.0_hap1	contig_434	23042	0.00751959	98.195
Camponotus pennsylvanicus	C.penn_1.0_hap1	contig_2645	23010	0.00750915	98.2025
Camponotus pennsylvanicus	C.penn_1.0_hap1	contig_1651	23006	0.00750784	98.21
Camponotus pennsylvanicus	C.penn_1.0_hap1	contig_1759	22980	0.00749936	98.2175
Camponotus pennsylvanicus	C.penn_1.0_hap1	contig_492	22949	0.00748924	98.225
Camponotus pennsylvanicus	C.penn_1.0_hap1	contig_852	22897	0.00747227	98.2324
Camponotus pennsylvanicus	C.penn_1.0_hap1	contig_1225	22847	0.00745595	98.2399
Camponotus pennsylvanicus	C.penn_1.0_hap1	contig_732	22821	0.00744747	98.2473
Camponotus pennsylvanicus	C.penn_1.0_hap1	contig_1436	22748	0.00742364	98.2548
Camponotus pennsylvanicus	C.penn_1.0_hap1	contig_680	22677	0.00740047	98.2622
Camponotus pennsylvanicus	C.penn_1.0_hap1	contig_2356	22490	0.00733945	98.2695
Camponotus pennsylvanicus	C.penn_1.0_hap1	contig_1256	22278	0.00727026	98.2768
Camponotus pennsylvanicus	C.penn_1.0_hap1	contig_411	22214	0.00724938	98.284
Camponotus pennsylvanicus	C.penn_1.0_hap1	contig_207	22175	0.00723665	98.2913
Camponotus pennsylvanicus	C.penn_1.0_hap1	contig_2544	22150	0.00722849	98.2985
Camponotus pennsylvanicus	C.penn_1.0_hap1	contig_1883	22150	0.00722849	98.3057
Camponotus pennsylvanicus	C.penn_1.0_hap1	contig_278	22119	0.00721837	98.3129
Camponotus pennsylvanicus	C.penn_1.0_hap1	contig_1686	22091	0.00720924	98.3201
Camponotus pennsylvanicus	C.penn_1.0_hap1	contig_1010	22083	0.00720663	98.3273
Camponotus pennsylvanicus	C.penn_1.0_hap1	contig_2169	22034	0.00719064	98.3345
Camponotus pennsylvanicus	C.penn_1.0_hap1	contig_1049	22021	0.00718639	98.3417
Camponotus pennsylvanicus	C.penn_1.0_hap1	contig_2672	22005	0.00718117	98.3489
Camponotus pennsylvanicus	C.penn_1.0_hap1	contig_1416	21979	0.00717269	98.3561
Camponotus pennsylvanicus	C.penn_1.0_hap1	contig_1874	21951	0.00716355	98.3632
Camponotus pennsylvanicus	C.penn_1.0_hap1	contig_1487	21938	0.00715931	98.3704
Camponotus pennsylvanicus	C.penn_1.0_hap1	contig_2612	21817	0.00711982	98.3775
Camponotus pennsylvanicus	C.penn_1.0_hap1	contig_2038	21786	0.0071097	98.3846
Camponotus pennsylvanicus	C.penn_1.0_hap1	contig_2473	21692	0.00707903	98.3917
Camponotus pennsylvanicus	C.penn_1.0_hap1	contig_1450	21676	0.0070738	98.3988
Camponotus pennsylvanicus	C.penn_1.0_hap1	contig_2573	21560	0.00703595	98.4058
Camponotus pennsylvanicus	C.penn_1.0_hap1	contig_1108	21509	0.00701931	98.4128
Camponotus pennsylvanicus	C.penn_1.0_hap1	contig_340	21348	0.00696676	98.4198
Camponotus pennsylvanicus	C.penn_1.0_hap1	contig_2218	21141	0.00689921	98.4267
Camponotus pennsylvanicus	C.penn_1.0_hap1	contig_423	20930	0.00683035	98.4335
Camponotus pennsylvanicus	C.penn_1.0_hap1	contig_2127	20915	0.00682546	98.4404
Camponotus pennsylvanicus	C.penn_1.0_hap1	contig_1720	20904	0.00682187	98.4472
Camponotus pennsylvanicus	C.penn_1.0_hap1	contig_195	20769	0.00677781	98.454
Camponotus pennsylvanicus	C.penn_1.0_hap1	contig_1102	20741	0.00676867	98.4607
Camponotus pennsylvanicus	C.penn_1.0_hap1	contig_1969	20629	0.00673212	98.4675
Camponotus pennsylvanicus	C.penn_1.0_hap1	contig_1115	20621	0.00672951	98.4742
Camponotus pennsylvanicus	C.penn_1.0_hap1	contig_1607	20522	0.0066972	98.4809
Camponotus pennsylvanicus	C.penn_1.0_hap1	contig_2621	20392	0.00665478	98.4875
Camponotus pennsylvanicus	C.penn_1.0_hap1	contig_522	20372	0.00664825	98.4942
Camponotus pennsylvanicus	C.penn_1.0_hap1	contig_2416	20331	0.00663487	98.5008
Camponotus pennsylvanicus	C.penn_1.0_hap1	contig_1267	20239	0.00660485	98.5074
Camponotus pennsylvanicus	C.penn_1.0_hap1	contig_1963	20228	0.00660126	98.514
Camponotus pennsylvanicus	C.penn_1.0_hap1	contig_2501	20177	0.00658462	98.5206
Camponotus pennsylvanicus	C.penn_1.0_hap1	contig_2744	20134	0.00657058	98.5272
Camponotus pennsylvanicus	C.penn_1.0_hap1	contig_2692	20094	0.00655753	98.5337
Camponotus pennsylvanicus	C.penn_1.0_hap1	contig_1469	19973	0.00651804	98.5403
Camponotus pennsylvanicus	C.penn_1.0_hap1	contig_2324	19852	0.00647856	98.5467
Camponotus pennsylvanicus	C.penn_1.0_hap1	contig_891	19801	0.00646191	98.5532
Camponotus pennsylvanicus	C.penn_1.0_hap1	contig_1070	19703	0.00642993	98.5596
Camponotus pennsylvanicus	C.penn_1.0_hap1	contig_1888	19667	0.00641818	98.566
Camponotus pennsylvanicus	C.penn_1.0_hap1	contig_1898	19623	0.00640382	98.5725
Camponotus pennsylvanicus	C.penn_1.0_hap1	contig_1351	19559	0.00638294	98.5788
Camponotus pennsylvanicus	C.penn_1.0_hap1	contig_277	19550	0.00638	98.5852
Camponotus pennsylvanicus	C.penn_1.0_hap1	contig_262	19459	0.0063503	98.5916
Camponotus pennsylvanicus	C.penn_1.0_hap1	contig_866	19399	0.00633072	98.5979
Camponotus pennsylvanicus	C.penn_1.0_hap1	contig_1580	19369	0.00632093	98.6042
Camponotus pennsylvanicus	C.penn_1.0_hap1	contig_2702	19263	0.00628634	98.6105
Camponotus pennsylvanicus	C.penn_1.0_hap1	contig_1503	19183	0.00626023	98.6168
Camponotus pennsylvanicus	C.penn_1.0_hap1	contig_2461	19116	0.00623837	98.623
Camponotus pennsylvanicus	C.penn_1.0_hap1	contig_1138	19098	0.00623249	98.6292
Camponotus pennsylvanicus	C.penn_1.0_hap1	contig_893	19097	0.00623217	98.6355
Camponotus pennsylvanicus	C.penn_1.0_hap1	contig_2750	18972	0.00619137	98.6417
Camponotus pennsylvanicus	C.penn_1.0_hap1	contig_2758	18895	0.00616625	98.6478
Camponotus pennsylvanicus	C.penn_1.0_hap1	contig_1220	18887	0.00616363	98.654
Camponotus pennsylvanicus	C.penn_1.0_hap1	contig_1158	18787	0.006131	98.6601
Camponotus pennsylvanicus	C.penn_1.0_hap1	contig_2151	18704	0.00610391	98.6662
Camponotus pennsylvanicus	C.penn_1.0_hap1	contig_509	18698	0.00610196	98.6723
Camponotus pennsylvanicus	C.penn_1.0_hap1	contig_820	18655	0.00608792	98.6784
Camponotus pennsylvanicus	C.penn_1.0_hap1	contig_2716	18628	0.00607911	98.6845
Camponotus pennsylvanicus	C.penn_1.0_hap1	contig_428	18618	0.00607585	98.6906
Camponotus pennsylvanicus	C.penn_1.0_hap1	contig_2413	18543	0.00605137	98.6966
Camponotus pennsylvanicus	C.penn_1.0_hap1	contig_2251	18521	0.00604419	98.7027
Camponotus pennsylvanicus	C.penn_1.0_hap1	contig_1893	18489	0.00603375	98.7087
Camponotus pennsylvanicus	C.penn_1.0_hap1	contig_1438	18476	0.00602951	98.7147
Camponotus pennsylvanicus	C.penn_1.0_hap1	contig_2661	18425	0.00601286	98.7207
Camponotus pennsylvanicus	C.penn_1.0_hap1	contig_2307	18405	0.00600634	98.7267
Camponotus pennsylvanicus	C.penn_1.0_hap1	contig_1728	18356	0.00599035	98.7327
Camponotus pennsylvanicus	C.penn_1.0_hap1	contig_2209	18311	0.00597566	98.7387
Camponotus pennsylvanicus	C.penn_1.0_hap1	contig_2763	18297	0.00597109	98.7447
Camponotus pennsylvanicus	C.penn_1.0_hap1	contig_2397	18270	0.00596228	98.7506
Camponotus pennsylvanicus	C.penn_1.0_hap1	contig_1368	18221	0.00594629	98.7566
Camponotus pennsylvanicus	C.penn_1.0_hap1	contig_1756	18190	0.00593617	98.7625
Camponotus pennsylvanicus	C.penn_1.0_hap1	contig_1783	18114	0.00591137	98.7684
Camponotus pennsylvanicus	C.penn_1.0_hap1	contig_1248	18092	0.00590419	98.7743
Camponotus pennsylvanicus	C.penn_1.0_hap1	contig_1062	18081	0.0059006	98.7802
Camponotus pennsylvanicus	C.penn_1.0_hap1	contig_582	18056	0.00589244	98.7861
Camponotus pennsylvanicus	C.penn_1.0_hap1	contig_705	18011	0.00587776	98.792
Camponotus pennsylvanicus	C.penn_1.0_hap1	contig_2119	17901	0.00584186	98.7979
Camponotus pennsylvanicus	C.penn_1.0_hap1	contig_2260	17879	0.00583468	98.8037
Camponotus pennsylvanicus	C.penn_1.0_hap1	contig_2402	17806	0.00581086	98.8095
Camponotus pennsylvanicus	C.penn_1.0_hap1	contig_1152	17677	0.00576876	98.8153
Camponotus pennsylvanicus	C.penn_1.0_hap1	contig_493	17617	0.00574918	98.821
Camponotus pennsylvanicus	C.penn_1.0_hap1	contig_360	17550	0.00572731	98.8267
Camponotus pennsylvanicus	C.penn_1.0_hap1	contig_2659	17460	0.00569794	98.8324
Camponotus pennsylvanicus	C.penn_1.0_hap1	contig_2628	17444	0.00569272	98.8381
Camponotus pennsylvanicus	C.penn_1.0_hap1	contig_2215	17439	0.00569109	98.8438
Camponotus pennsylvanicus	C.penn_1.0_hap1	contig_1182	17377	0.00567086	98.8495
Camponotus pennsylvanicus	C.penn_1.0_hap1	contig_2606	17366	0.00566727	98.8552
Camponotus pennsylvanicus	C.penn_1.0_hap1	contig_2366	17347	0.00566107	98.8608
Camponotus pennsylvanicus	C.penn_1.0_hap1	contig_2676	17335	0.00565715	98.8665
Camponotus pennsylvanicus	C.penn_1.0_hap1	contig_2468	17313	0.00564997	98.8721
Camponotus pennsylvanicus	C.penn_1.0_hap1	contig_1244	17296	0.00564442	98.8778
Camponotus pennsylvanicus	C.penn_1.0_hap1	contig_1696	17281	0.00563953	98.8834
Camponotus pennsylvanicus	C.penn_1.0_hap1	contig_1931	17211	0.00561668	98.889
Camponotus pennsylvanicus	C.penn_1.0_hap1	contig_2342	17078	0.00557328	98.8946
Camponotus pennsylvanicus	C.penn_1.0_hap1	contig_1558	17074	0.00557198	98.9002
Camponotus pennsylvanicus	C.penn_1.0_hap1	contig_233	16996	0.00554652	98.9057
Camponotus pennsylvanicus	C.penn_1.0_hap1	contig_1568	16983	0.00554228	98.9113
Camponotus pennsylvanicus	C.penn_1.0_hap1	contig_1594	16947	0.00553053	98.9168
Camponotus pennsylvanicus	C.penn_1.0_hap1	contig_2613	16926	0.00552368	98.9223
Camponotus pennsylvanicus	C.penn_1.0_hap1	contig_2301	16855	0.00550051	98.9278
Camponotus pennsylvanicus	C.penn_1.0_hap1	contig_1230	16845	0.00549724	98.9333
Camponotus pennsylvanicus	C.penn_1.0_hap1	contig_1273	16797	0.00548158	98.9388
Camponotus pennsylvanicus	C.penn_1.0_hap1	contig_1101	16768	0.00547211	98.9443
Camponotus pennsylvanicus	C.penn_1.0_hap1	contig_876	16745	0.00546461	98.9497
Camponotus pennsylvanicus	C.penn_1.0_hap1	contig_1835	16650	0.00543361	98.9552
Camponotus pennsylvanicus	C.penn_1.0_hap1	contig_1941	16558	0.00540358	98.9606
Camponotus pennsylvanicus	C.penn_1.0_hap1	contig_605	16538	0.00539706	98.966
Camponotus pennsylvanicus	C.penn_1.0_hap1	C_pennsylvanicus_mitochondrial_DNA	16536
Camponotus pennsylvanicus	C.penn_1.0_hap1	contig_2770	16516	0.00538988	98.9714
Camponotus pennsylvanicus	C.penn_1.0_hap1	contig_566	16510	0.00538792	98.9768
Camponotus pennsylvanicus	C.penn_1.0_hap1	contig_940	16425	0.00536018	98.9821
Camponotus pennsylvanicus	C.penn_1.0_hap1	contig_2640	16394	0.00535006	98.9875
Camponotus pennsylvanicus	C.penn_1.0_hap1	contig_997	16375	0.00534386	98.9928
Camponotus pennsylvanicus	C.penn_1.0_hap1	contig_1296	16311	0.00532298	98.9981
Camponotus pennsylvanicus	C.penn_1.0_hap1	contig_996	16266	0.00530829	99.0034
Camponotus pennsylvanicus	C.penn_1.0_hap1	contig_1440	16178	0.00527957	99.0087
Camponotus pennsylvanicus	C.penn_1.0_hap1	contig_2711	16151	0.00527076	99.014
Camponotus pennsylvanicus	C.penn_1.0_hap1	contig_1053	16146	0.00526913	99.0193
Camponotus pennsylvanicus	C.penn_1.0_hap1	contig_1940	16134	0.00526521	99.0245
Camponotus pennsylvanicus	C.penn_1.0_hap1	contig_1768	16069	0.005244	99.0298
Camponotus pennsylvanicus	C.penn_1.0_hap1	contig_1626	16060	0.00524106	99.035
Camponotus pennsylvanicus	C.penn_1.0_hap1	contig_287	16054	0.00523911	99.0402
Camponotus pennsylvanicus	C.penn_1.0_hap1	contig_1079	16051	0.00523813	99.0455
Camponotus pennsylvanicus	C.penn_1.0_hap1	contig_2668	15970	0.00521169	99.0507
Camponotus pennsylvanicus	C.penn_1.0_hap1	contig_1023	15952	0.00520582	99.0559
Camponotus pennsylvanicus	C.penn_1.0_hap1	contig_2203	15894	0.00518689	99.0611
Camponotus pennsylvanicus	C.penn_1.0_hap1	contig_1409	15779	0.00514936	99.0662
Camponotus pennsylvanicus	C.penn_1.0_hap1	contig_2452	15763	0.00514414	99.0714
Camponotus pennsylvanicus	C.penn_1.0_hap1	contig_1802	15747	0.00513892	99.0765
Camponotus pennsylvanicus	C.penn_1.0_hap1	contig_2295	15743	0.00513761	99.0817
Camponotus pennsylvanicus	C.penn_1.0_hap1	contig_2558	15712	0.0051275	99.0868
Camponotus pennsylvanicus	C.penn_1.0_hap1	contig_1688	15649	0.00510694	99.0919
Camponotus pennsylvanicus	C.penn_1.0_hap1	contig_2667	15502	0.00505896	99.097
Camponotus pennsylvanicus	C.penn_1.0_hap1	contig_2666	15477	0.00505081	99.102
Camponotus pennsylvanicus	C.penn_1.0_hap1	contig_2566	15434	0.00503677	99.107
Camponotus pennsylvanicus	C.penn_1.0_hap1	contig_2358	15380	0.00501915	99.1121
Camponotus pennsylvanicus	C.penn_1.0_hap1	contig_472	15298	0.00499239	99.1171
Camponotus pennsylvanicus	C.penn_1.0_hap1	contig_2146	15280	0.00498652	99.122
Camponotus pennsylvanicus	C.penn_1.0_hap1	contig_1179	15266	0.00498195	99.127
Camponotus pennsylvanicus	C.penn_1.0_hap1	contig_404	15252	0.00497738	99.132
Camponotus pennsylvanicus	C.penn_1.0_hap1	contig_245	15240	0.00497346	99.137
Camponotus pennsylvanicus	C.penn_1.0_hap1	contig_1852	15178	0.00495323	99.1419
Camponotus pennsylvanicus	C.penn_1.0_hap1	contig_1122	15161	0.00494768	99.1469
Camponotus pennsylvanicus	C.penn_1.0_hap1	contig_610	15128	0.00493691	99.1518
Camponotus pennsylvanicus	C.penn_1.0_hap1	contig_2238	15083	0.00492223	99.1567
Camponotus pennsylvanicus	C.penn_1.0_hap1	contig_890	15018	0.00490101	99.1616
Camponotus pennsylvanicus	C.penn_1.0_hap1	contig_2623	14993	0.00489286	99.1665
Camponotus pennsylvanicus	C.penn_1.0_hap1	contig_1000	14968	0.0048847	99.1714
Camponotus pennsylvanicus	C.penn_1.0_hap1	contig_1949	14826	0.00483836	99.1762
Camponotus pennsylvanicus	C.penn_1.0_hap1	contig_2063	14814	0.00483444	99.1811
Camponotus pennsylvanicus	C.penn_1.0_hap1	contig_1586	14814	0.00483444	99.1859
Camponotus pennsylvanicus	C.penn_1.0_hap1	contig_2542	14788	0.00482596	99.1907
Camponotus pennsylvanicus	C.penn_1.0_hap1	contig_1380	14781	0.00482367	99.1956
Camponotus pennsylvanicus	C.penn_1.0_hap1	contig_649	14778	0.00482269	99.2004
Camponotus pennsylvanicus	C.penn_1.0_hap1	contig_1840	14705	0.00479887	99.2052
Camponotus pennsylvanicus	C.penn_1.0_hap1	contig_1850	14680	0.00479071	99.21
Camponotus pennsylvanicus	C.penn_1.0_hap1	contig_2627	14547	0.00474731	99.2147
Camponotus pennsylvanicus	C.penn_1.0_hap1	contig_1589	14476	0.00472414	99.2195
Camponotus pennsylvanicus	C.penn_1.0_hap1	contig_618	14441	0.00471271	99.2242
Camponotus pennsylvanicus	C.penn_1.0_hap1	contig_2708	14408	0.00470195	99.2289
Camponotus pennsylvanicus	C.penn_1.0_hap1	contig_2507	14348	0.00468237	99.2335
Camponotus pennsylvanicus	C.penn_1.0_hap1	contig_1637	14287	0.00466246	99.2382
Camponotus pennsylvanicus	C.penn_1.0_hap1	contig_1771	14278	0.00465952	99.2429
Camponotus pennsylvanicus	C.penn_1.0_hap1	contig_615	14240	0.00464712	99.2475
Camponotus pennsylvanicus	C.penn_1.0_hap1	contig_860	14173	0.00462526	99.2521
Camponotus pennsylvanicus	C.penn_1.0_hap1	contig_2261	14039	0.00458153	99.2567
Camponotus pennsylvanicus	C.penn_1.0_hap1	contig_1400	14019	0.004575	99.2613
Camponotus pennsylvanicus	C.penn_1.0_hap1	contig_2299	14002	0.00456945	99.2659
Camponotus pennsylvanicus	C.penn_1.0_hap1	contig_947	13965	0.00455738	99.2704
Camponotus pennsylvanicus	C.penn_1.0_hap1	contig_2574	13870	0.00452637	99.275
Camponotus pennsylvanicus	C.penn_1.0_hap1	contig_2078	13866	0.00452507	99.2795
Camponotus pennsylvanicus	C.penn_1.0_hap1	contig_862	13866	0.00452507	99.284
Camponotus pennsylvanicus	C.penn_1.0_hap1	contig_1676	13814	0.0045081	99.2885
Camponotus pennsylvanicus	C.penn_1.0_hap1	contig_510	13761	0.0044908	99.293
Camponotus pennsylvanicus	C.penn_1.0_hap1	contig_1601	13630	0.00444805	99.2974
Camponotus pennsylvanicus	C.penn_1.0_hap1	contig_889	13622	0.00444544	99.3019
Camponotus pennsylvanicus	C.penn_1.0_hap1	contig_865	13570	0.00442847	99.3063
Camponotus pennsylvanicus	C.penn_1.0_hap1	contig_1604	13542	0.00441933	99.3107
Camponotus pennsylvanicus	C.penn_1.0_hap1	contig_1974	13525	0.00441379	99.3152
Camponotus pennsylvanicus	C.penn_1.0_hap1	contig_1073	13494	0.00440367	99.3196
Camponotus pennsylvanicus	C.penn_1.0_hap1	contig_1616	13492	0.00440302	99.324
Camponotus pennsylvanicus	C.penn_1.0_hap1	contig_2124	13459	0.00439225	99.3284
Camponotus pennsylvanicus	C.penn_1.0_hap1	contig_1592	13434	0.00438409	99.3327
Camponotus pennsylvanicus	C.penn_1.0_hap1	contig_2023	13388	0.00436908	99.3371
Camponotus pennsylvanicus	C.penn_1.0_hap1	contig_2329	13272	0.00433122	99.3414
Camponotus pennsylvanicus	C.penn_1.0_hap1	contig_2224	13197	0.00430674	99.3457
Camponotus pennsylvanicus	C.penn_1.0_hap1	contig_2675	13119	0.00428129	99.35
Camponotus pennsylvanicus	C.penn_1.0_hap1	contig_2066	13048	0.00425812	99.3543
Camponotus pennsylvanicus	C.penn_1.0_hap1	contig_2091	13011	0.00424604	99.3585
Camponotus pennsylvanicus	C.penn_1.0_hap1	contig_1430	13005	0.00424409	99.3628
Camponotus pennsylvanicus	C.penn_1.0_hap1	contig_2258	12972	0.00423332	99.367
Camponotus pennsylvanicus	C.penn_1.0_hap1	contig_627	12958	0.00422875	99.3712
Camponotus pennsylvanicus	C.penn_1.0_hap1	contig_1485	12956	0.0042281	99.3755
Camponotus pennsylvanicus	C.penn_1.0_hap1	contig_1820	12943	0.00422385	99.3797
Camponotus pennsylvanicus	C.penn_1.0_hap1	contig_1673	12860	0.00419677	99.3839
Camponotus pennsylvanicus	C.penn_1.0_hap1	contig_1332	12581	0.00410572	99.388
Camponotus pennsylvanicus	C.penn_1.0_hap1	contig_988	12457	0.00406525	99.3921
Camponotus pennsylvanicus	C.penn_1.0_hap1	contig_1553	12380	0.00404012	99.3961
[truncated: 377 more rows]
